# Supplementary material for: Comprehensive expression analysis with cell-type-specific transcriptome in ALS-linked mutant SOD1 mice: Revisiting the active role of glial cells in disease
Source: Front Cell Neurosci. 2023 Jan 4;16:1045647. doi: 10.3389/fncel.2022.1045647 (PMC9846815; doi:10.3389/fncel.2022.1045647)
Supplement: Supplementary Table 9 — A complete list of all entities (approximately 45,000) used as microarray probes. Column A shows probe set IDs in the Affymetrix array. Columns C, D, and E show gene expression fold changes in spinal cords of SOD1G93A, SOD1G85R, and SOD1G37R mutant mice, respectively. Columns F to J show the integrated transcriptome. Columns K to Q show the SOD1G93A cell-type transcriptome. Columns R, S, T, and U show gene expression fold changes in spinal cords of SOD1G93A mutant mice at 70, 98, 112, and 126 days old, respectively. Columns V, W, and X are gene symbol, Entrez Gene ID, and gene title, respectively. Rows 3 to 56 are control and marker genes. Below row 57, entities are sorted by number and alphabetically. [file Table_9.xlsx]

## Sheet: All entities
Probe Set ID		G93A-P112-SC	G85R-SC	G37R-SC	Motor Neuron	Neuron	Astrocyte	Microglia	Oligodendrocyte	G93A-P90-MG	G93A-P90-AS	G93A-P120-AS	G93A-P56-MN	G93A-P101-MN	G93A-P111-MN	G93A-P121-MN	G93A-P70-SC	G93A-P98-SC	G93A-P112-SC	G93A-P126-SC	Gene Symbol	Entrez Gene	Gene Title
		mixedtissue	mixedtissue	mixedtissue	LCM	Residual	FACS	FACS	Immunopan	FACS	LCM	LCM	LCM	LCM	LCM	LCM	mixedtissue	mixedtissue	mixedtissue	mixedtissue
AFFX-b-ActinMur/M12481_5_at	AFFX	1.55637	1.08569	1.14636	282.744	8960.53	7517.08	5317.4	11479.3	1.78486	0.944384	1.67321	1.00906	0.898363	0.929558	0.603962	1.04523	0.968823	1.55637	1.69312	Actb	11461	actin, beta
AFFX-b-ActinMur/M12481_M_at	AFFX	1.50291	1.06201	1.13739	1250.17	11655.8	14426.3	14311.8	16314.6	1.58987	0.997999	1.35778	1.00103	1.03037	0.781227	1.04167	1.27028	0.958405	1.50291	1.58837	Actb	11461	actin, beta
AFFX-b-ActinMur/M12481_3_at	AFFX	1.15766	1.04565	1.13567	12978.3	19435.6	27715.5	51117.9	31060.8	1.02849	0.951958	1.63508	0.696579	1.13982	1.03629	1.87968	1.39151	0.893012	1.15766	1.25226	Actb	11461	actin, beta
AFFX-GapdhMur/M32599_5_at	AFFX	0.86051	0.966245	1.0196	1076.27	11406.5	10329.2	639.301	6108.34	2.38836	0.860531	1.00028	0.57355	0.582932	0.827188	0.275267	1.23348	0.932363	0.86051	0.909747	Gapdh	14433	glyceraldehyde-3-phosphate dehydrogenase
AFFX-GapdhMur/M32599_M_at	AFFX	0.86836	0.961226	1.01498	7498.81	18400.8	23554.7	3313.71	10554.6	2.10044	0.968521	0.992896	0.740502	0.658371	0.807625	0.587595	1.37209	0.920955	0.86836	0.918644	Gapdh	14433	glyceraldehyde-3-phosphate dehydrogenase
AFFX-GapdhMur/M32599_3_at	AFFX	0.822927	0.966609	1.01456	32303.6	20116.3	31175.6	15320.3	18996.9	1.44846	0.99174	0.903619	0.642709	0.865247	1.06694	1.23888	1.54673	0.880183	0.822927	0.901815	Gapdh	14433	glyceraldehyde-3-phosphate dehydrogenase
AFFX-TransRecMur/X57349_5_at	AFFX	0.719062	0.966863	0.98712	12.0099	39.69	13.1324	36.9187	40.6468	0.261894	0.143813	1.6254	0.289627	0.818862	1.01984	2.50227	1.15453	0.936545	0.719062	1.60469	Tfrc	22042	transferrin receptor
AFFX-TransRecMur/X57349_M_at	AFFX	0.747534	0.790074	1.01287	51.7974	4.18972	5.63954	79.6794	38.2231	0.595126	0.557427	0.786004	3.2569	0.547934	0.231127	2.75183	1.79506	1.11299	0.747534	0.708566	Tfrc	22042	transferrin receptor
AFFX-TransRecMur/X57349_3_at	AFFX	0.878082	0.893469	0.922094	52.9812	44.0526	44.8099	75.1012	46.1835	1.01418	0.924803	1.99699	1.0111	1.04087	1.3422	1.3537	1.1817	1.13604	0.878082	0.858812	Tfrc	22042	transferrin receptor
AFFX-PyruCarbMur/L09192_5_at	AFFX	0.765386	1.01112	0.969081	38.4142	141.413	97.2759	107.308	44.7061	1.26936	1.12882	1.09212	0.37963	0.977817	1.1539	1.16375	0.737621	1.10045	0.765386	0.934319	Pcx	18563	pyruvate carboxylase
AFFX-PyruCarbMur/L09192_MA_at	AFFX	0.922322	1.00597	1.0464	33.0703	125.467	54.6142	83.6215	61.3704	1.48755	1.43171	2.10778	0.841635	0.919411	1.07248	1.66621	0.75168	0.926089	0.922322	0.75023	Pcx	18563	pyruvate carboxylase
AFFX-PyruCarbMur/L09192_MB_at	AFFX	0.934326	0.881128	0.912853	13.1969	37.2641	285.903	12.6784	88.8791	0.833381	0.874067	4.07476	0.900342	0.685069	0.546625	1.0825	0.289373	1.38544	0.934326	0.741855	Pcx	18563	pyruvate carboxylase
AFFX-PyruCarbMur/L09192_3_at	AFFX	0.8436	0.910213	0.798886	615.152	392.178	2874.21	212.007	956.454	0.856509	1.16921	0.573154	0.724435	0.9151	0.888572	0.850708	1.0275	0.942541	0.8436	0.751871	Pcx	18563	pyruvate carboxylase
AFFX-18SRNAMur/X00686_5_at	AFFX	0.915951	0.495168	1.14069	2822.28	14237.7	8530.21	14260.9	13276.1	1.17764	0.930639	2.35927	0.706265	1.26931	0.63552	0.99268	0.724078	0.802152	0.915951	1.29042
AFFX-18SRNAMur/X00686_M_at	AFFX	0.747395	0.789417	1.21264	3128.82	10643.3	8264.04	8641.34	12471.9	0.825078	0.983551	1.66736	0.789451	1.24401	0.687432	1.04301	1.66357	1.74904	0.747395	1.45902
AFFX-18SRNAMur/X00686_3_at	AFFX	0.740385	0.759423	1.13111	1379.41	9515.48	10707.4	7049.12	8418.4	1.10321	1.02346	2.18215	0.529921	1.33214	0.693925	0.858854	1.4668	0.969598	0.740385	1.43615
AFFX-MUR_b2_at	AFFX	0.969258	1.00857	1.20809	2046.54	992.791	851.703	5707.55	1061.34	0.639133	0.926469	2.08707	0.955109	1.31213	1.39589	2.02655	0.878294	0.895138	0.969258	0.871911
AFFX-MURINE_b1_at	AFFX	0.705592	1.02516	1.02469	21063.5	5612.85	2128.54	17640.9	9639.98	0.581732	1.12266	2.67977	0.60444	1.08015	1.28792	1.493	1.67983	0.878818	0.705592	1.01111
AFFX-MURINE_B2_at	AFFX	0.79185	1.02107	1.05741	41700.2	26242	37634.9	55238.8	37375.5	0.941082	1.08411	1.81408	0.732589	1.00607	1.41114	1.32	1.44671	0.870441	0.79185	0.949658
1425041_at	MN	0.6314	1.18508	1.28709	137.301	59.8327	12.5556	42.7388	25.0674	0.744249	0.314317	0.699018	1.61731	0.877257	0.737749	0.431345	1.1112	0.787081	0.6314	0.365957	Lhx3	16871	LIM homeobox protein 3
1418676_at	MN	0.800918	1.24314	0.966418	389.512	146.246	109.711	291.771	125.348	0.77763	0.966447	1.47877	0.990403	0.73924	0.792322	1.14208	0.822413	0.815043	0.800918	0.632482	Isl2	104360	insulin related protein 2 (islet 2)
1440070_at	MN	0.619776	0.58453	0.286696	108.758	85.4022	36.1086	96.0439	29.8177	0.733294	0.990921	0.780826	1.0483	1.4214	1.52778	1.90976	1.45672	0.963008	0.619776	0.869083
1422720_at	MN	2.08237	0.547509	0.930852	544.789	122.305	22.4375	25.0311	33.7923	0.438876	1.21244	1.59183	1.11681	1.05124	0.681879	2.26402	1.58697	0.790598	2.08237	0.805967	Isl1	16392	ISL1 transcription factor, LIM/homeodomain
1450723_at	MN	0.828033	0.737802	0.87849	2033.88	214.041	4.3679	3.92812	5.11564	1.59342	1.1474	1.12466	1.58519	0.95307	1.20359	0.748588	2.06299	0.717452	0.828033	0.634628	Isl1	16392	ISL1 transcription factor, LIM/homeodomain
1460299_at	MN	0.721964	0.671869	0.508619	891.023	25.3832	44.9155	14.4331	6.40165	0.276142	0.74112	0.700822	1.23579	0.498221	0.401606	0.415059	0.881737	0.738163	0.721964	0.43563	Mnx1	15285	motor neuron and pancreas homeobox 1
1455028_at	N	1.08891	0.963486	0.987768	921.795	4336.32	800.571	324.747	3598.73	0.671553	1.01621	1.20951	0.862072	0.986454	0.868299	1.00668	1.32654	1.01047	1.08891	0.855616	Mapt	17762	microtubule-associated protein tau
1416828_at	N	0.727159	0.912369	0.912652	21555.4	21916.1	344.029	124.495	148.801	0.304618	0.795276	0.393867	0.999699	0.896303	1.0201	0.322158	1.41226	0.90263	0.727159	0.771909	Snap25	20614	synaptosomal-associated protein 25
1434194_at	N	0.754625	0.920519	0.955599	5267.88	2599.31	3525.25	130.778	917.094	0.410271	0.734972	0.421951	1.16323	0.858589	0.920152	0.509237	1.07802	0.921779	0.754625	0.737288	Map2	17756	microtubule-associated protein 2
1451674_at	N	0.667208	0.827471	0.855551	12709.4	16949.3	283.371	430.699	135.053	0.577257	0.920516	0.348254	0.973478	0.873757	0.807767	0.368414	1.28583	0.895048	0.667208	0.618406	Slc12a5	57138	solute carrier family 12, member 5
1421990_at	N	0.776814	0.973252	0.910011	61.8511	1418.14	41.258	50.3057	25.2047	0.802363	0.160638	0.563008	1.07598	1.14264	1.07103	1.60734	1.14714	0.71454	0.776814	0.732666	Syt1	20979	synaptotagmin I
1422520_at	N	0.570275	0.844895	0.814074	30304.2	2449.23	53.9654	116.661	56.6461	0.473057	0.484373	0.330143	1.23724	0.764261	0.741657	0.34791	1.3512	0.845499	0.570275	0.496427	Nefm	18040	neurofilament, medium polypeptide
1424847_at	N	0.51271	0.74905	0.698233	32282.2	745.029	31.6898	229.951	82.1939	0.310377	0.63091	0.411292	1.51967	0.704335	0.637725	0.245932	1.35758	0.761889	0.51271	0.348543	Nefh	380684	neurofilament, heavy polypeptide
1455766_at	N	0.674942	0.706769	0.814012	1153.58	10210.8	46.1208	28.6944	9.19628	0.414149	1.38394	0.392227	0.486674	0.87439	0.893459	0.359881	0.901896	0.923841	0.674942	0.564707	Gabra1	14394	gamma-aminobutyric acid (GABA) A receptor, subunit alpha 1
1426508_at	A	1.52842	2.62283	3.00328	136.21	68.8985	3709.51	83.1282	110.807	1.59186	2.73039	9.32575	0.513049	3.76494	7.77848	7.27665	1.4463	1.3069	1.52842	1.92687	Gfap	14580	glial fibrillary acidic protein
1434449_at	A	1.91452	1.53692	1.5664	1944.45	195.297	24431.2	305.555	318.842	0.383867	1.6228	1.75644	1.09412	1.92302	2.59106	3.40714	1.08361	1.23434	1.91452	2.03128	Aqp4	11829	aquaporin 4
1451627_a_at	A	1.37721	0.984825	1.12572	67.3861	223.702	9010.25	76.4538	25.052	0.309635	1.11183	0.91057	1.32366	1.56224	1.02518	1.4876	0.660784	1.41108	1.37721	1.58154	Slc1a2	20511	solute carrier family 1 (glial high affinity glutamate transporter), member 2
1448397_at	A	0.965309	0.970168	0.85472	445.215	158.653	17089	105.113	122.671	0.352234	0.987958	0.562341	1.34936	0.897519	0.727549	1.07483	1.4676	1.11815	0.965309	1.52383	Gjb6	14623	gap junction protein, beta 6
1421841_at	A	0.932568	0.9752	1.02555	338.686	375.618	18684	369.139	199.198	0.470841	0.876653	0.5913	1.18722	0.954924	0.788474	1.26256	1.02825	1.00745	0.932568	1.25923	Fgfr3	14184	fibroblast growth factor receptor 3
1426808_at	M	15.6766	15.4169	18.7636	67.2878	43.3097	145.754	11155.4	9.20734	0.980385	10.0706	290.724	1.26247	7.26238	14.4923	36.436	1.76957	6.51958	15.6766	30.2008	Lgals3	16854	lectin, galactose binding, soluble 3
1449164_at	M	8.13853	7.8482	12.3512	46.6036	134.069	51.7169	4869.51	127.563	2.7222	5.5221	8.47394	1.34354	6.17278	10.0407	21.3658	1.06485	2.89304	8.13853	9.2466	Cd68	12514	CD68 antigen
1418204_s_at	M	6.06795	3.91792	3.74666	90.4887	13.6789	10.6423	5183.13	48.679	1.2701	2.51179	5.4269	1.74364	5.8722	2.91908	7.79438	0.582722	2.81768	6.06795	7.35255	Aif1	11629	allograft inflammatory factor 1
1422046_at	M	2.62525	2.59161	2.68865	24.5797	4.95306	33.9731	1158.66	29.9656	1.20321	2.21592	0.563946	0.267078	2.11026	1.1968	1.52312	1.48772	1.61817	2.62525	2.12898	Itgam	16409	integrin alpha M
1460219_at	O	1.04902	1.01571	1.18248	588.959	118.617	48.305	678.396	26060	1.02843	1.31527	1.42642	0.665462	1.04804	1.30024	2.54571	0.853325	0.997762	1.04902	1.05915	Mag	17136	myelin-associated glycoprotein
1451689_a_at	O	1.21225	1.11647	0.845338	499.117	55.0732	222.271	244.317	9085.33	1.58411	1.34919	1.4342	0.950908	1.13654	1.43862	2.46023	1.25247	1.13146	1.21225	1.01506	Sox10	20665	SRY (sex determining region Y)-box 10
1456228_x_at	O	0.782056	0.993321	1.07351	25373.4	3447.39	1609.3	46804	43374.1	0.372311	1.13814	1.69998	0.883702	1.01394	1.16349	1.47494	1.59763	0.895791	0.782056	0.945721	Mbp	17196	myelin basic protein
1433785_at	O	0.800407	0.949895	0.927101	7932.64	501.896	107.41	5072.5	49168.7	0.257577	1.11083	1.53673	0.849095	0.917187	0.95424	1.60995	1.4067	0.899558	0.800407	0.992689	Mobp	17433	myelin-associated oligodendrocytic basic protein
1448768_at	O	0.9596	0.933798	1.02019	597.701	5.83514	13.7603	152.432	25989.5	0.774769	1.03067	1.18661	0.745622	0.91286	1.06964	1.66037	1.03783	0.939946	0.9596	0.68873	Mog	17441	myelin oligodendrocyte glycoprotein
1451718_at	O	0.879435	0.909464	1.07261	8702.12	1209.93	2459.43	8133.23	38017.3	0.65392	0.907792	0.947298	1.12801	1.0179	1.15661	1.06186	1.25819	0.903408	0.879435	0.959095	Plp1	18823	proteolipid protein (myelin) 1
1450483_at	O	0.755319	0.851104	0.820559	12.0579	25.3106	4.37924	43.7797	3129.89	0.388659	1.74255	1.12347	0.725361	1.08914	0.472244	1.58757	0.545145	0.919333	0.755319	0.508533	Gjc2	118454	gap junction protein, gamma 2
1417839_at	E	0.893875	1.22919	0.629202	205.952	383.574	488.142	406.077	36.1047	1.07476	1.02374	1.16064	0.753313	0.933989	1.01698	1.20874	1.04301	1.07593	0.893875	0.807655	Cldn5	12741	claudin 5
1418788_at	E	0.776085	1.0443	0.887233	47.5721	101.445	84.1411	49.0794	7.22354	0.984936	1.31062	0.407578	1.08696	0.995848	0.782418	0.822535	1.14451	1.21213	0.776085	0.83405	Tek	21687	endothelial-specific receptor tyrosine kinase
1421287_a_at	E	0.577368	1.04167	0.861775	3.90558	33.4105	8.27251	60.4823	8.13588	0.883158	0.271371	1.79804	0.376501	0.394652	0.459149	0.658794	0.421108	3.33641	0.577368	2.39694	Pecam1	18613	platelet/endothelial cell adhesion molecule 1
1435386_at	E	1.26983	1.83257	1.11496	19.7471	47.8432	141.367	78.7702	57.3608	1.77851	0.76447	3.24031	1.21654	0.589596	0.992285	4.05863	1.49685	1.30443	1.26983	1.181	Vwf	22371	Von Willebrand factor homolog
1448873_at	E	0.652967	0.943399	0.862063	29.1226	86.4748	77.6055	77.9897	13.5589	1.09698	1.16447	0.82892	0.962909	0.681327	0.845035	1.01493	0.818358	1.18566	0.652967	1.20235	Ocln	18260	occludin
1434906_at		1.13076	1.4219	0.830452	33.1314	6.84129	26.2632	28.068	27.8402	1.2933	1.08097	0.526265	0.636753	0.593511	2.43811	0.287246	1.2161	1.24373	1.13076	0.630884	0610005C13Rik	71661	RIKEN cDNA 0610005C13 gene
1430444_at		0.476654	1.50973	0.575481	15.8154	2.96301	3.3291	7.3804	26.1786	1.13405	0.586725	0.389053	0.177993	1.21476	0.667487	1.22925	2.38088	0.231014	0.476654	0.339504	0610006L08Rik	76253	RIKEN cDNA 0610006L08 gene
1454161_s_at		0.857935	0.943296	0.825735	1377.25	1242.1	1549.31	372.014	3152	1.71809	0.954067	0.923961	0.813236	0.851226	1.08512	0.49464	0.893033	0.905097	0.857935	0.824403	0610007P14Rik	58520	RIKEN cDNA 0610007P14 gene
1418083_at		0.98484	1.07442	0.863673	8973.16	1842.75	2535.77	1234.92	3184.65	1.16516	1.14423	0.846601	1.2804	0.703321	0.69377	0.639681	0.859835	1.06408	0.98484	1.03386	0610009B22Rik	66050	RIKEN cDNA 0610009B22 gene
1453141_at		1.08681	1.2112	0.930147	187.828	243.794	385.481	193.052	212.387	0.852312	1.03601	1.64791	1.00279	1.15096	1.15128	1.20184	0.666481	1.38245	1.08681	1.16069	0610009L18Rik	66838	RIKEN cDNA 0610009L18 gene
1421049_at		1.09213	0.746822	1.08918	23.4601	112.234	115.926	463.983	98.2164	0.772681	1.29039	2.41224	1.14114	0.640155	1.27313	1.38292	0.808955	0.942008	1.09213	0.853506	0610009O20Rik	66839	RIKEN cDNA 0610009O20 gene
1452685_at		0.972818	0.936114	1.05623	156.366	241.582	354.698	334.924	261.054	0.854654	1.32627	0.936892	0.915072	1.08317	0.994309	1.58649	0.911226	0.961488	0.972818	0.841352	0610009O20Rik	66839	RIKEN cDNA 0610009O20 gene
1426558_x_at		1.14733	0.960979	0.838909	10336.4	7559.75	6383.28	414.074	3435.33	0.793477	0.770262	0.802826	1.63058	0.909667	1.01933	0.73236	0.60678	1.33757	1.14733	0.805141	0610010B08Rik///Gm11007///Gm14295///Gm14305///Gm14308///Gm14419///Gm14432///Gm14434///Gm4724///LOC102633156///LOC102639653	627901///668030///668039///100039060///100039123///100043381///100043387///100043915///100504325///102633156///102639653	RIKEN cDNA 0610010B08 gene///predicted gene 11007///predicted gene 14295///predicted gene 14305///predicted gene 14308///predicted gene 14419///predicted gene 14432///predicted gene 14434///predicted gene 4724///zinc finger protein 14-like///zinc finger protein 14-like
1427174_at		0.679719	0.876439	0.888428	583.991	706.062	449.72	457.575	41.8497	0.378131	0.701329	0.717181	1.53531	0.990483	0.959767	0.427003	0.612284	1.23207	0.679719	0.495595	0610010B08Rik///Gm11007///Gm14305///Gm14308///Gm14325///Gm14326///Gm14410///Gm14419///Gm14430///Gm14432///Gm14434///Gm2004///Gm38519///Gm4724///Gm6710///LOC102633156///LOC102639653	329575///626832///627901///627914///628147///665211///668030///668039///100039060///100043381///100043387///100043403///100043915///100504325///102633156///102639412///102639653	RIKEN cDNA 0610010B08 gene///predicted gene 11007///predicted gene 14305///predicted gene 14308///predicted gene 14325///predicted gene 14326///predicted gene 14410///predicted gene 14419///predicted gene 14430///predicted gene 14432///predicted gene 14434///predicted gene 2004///predicted gene, 38519///predicted gene 4724///predicted gene 6710///zinc finger protein 14-like///zinc finger protein …
1447977_x_at		0.905659	0.91415	0.71802	579.482	449.061	131.614	330.714	70.6529	0.78196	0.541815	0.583319	1.4362	0.927202	0.710907	0.340601	0.864828	1.17992	0.905659	0.64968	0610010B08Rik///Gm11007///Gm14308///Gm14430///Gm14434///Gm4724	627914///668039///100039060///100043381///100043915///100504325	RIKEN cDNA 0610010B08 gene///predicted gene 11007///predicted gene 14308///predicted gene 14430///predicted gene 14434///predicted gene 4724
1428652_at		0.785309	0.908909	0.822132	1491.14	2939.38	379.43	389.438	2605.89	1.17711	0.807309	0.363856	1.63216	1.02024	0.956836	0.595282	0.811562	0.988494	0.785309	0.852611	0610010F05Rik	71675	RIKEN cDNA 0610010F05 gene
1456660_a_at		1.06054	0.999133	0.889669	204.055	176.986	93.0767	205.871	238.422	0.936138	1.1669	1.46307	1.47078	0.968808	0.86552	1.31719	0.760842	1.0477	1.06054	1.06375	0610010F05Rik	71675	RIKEN cDNA 0610010F05 gene
1428679_s_at		1.02783	1.08972	1.07005	292.297	483.126	312.14	288.384	237.952	1.23147	1.30345	1.24584	0.8958	0.880771	0.966642	0.84947	1.029	1.19039	1.02783	1.06054	0610010K14Rik	104457	RIKEN cDNA 0610010K14 gene
1429252_at		1.18147	1.17884	1.06212	225.028	333.125	399.279	291.533	222.509	1.404	1.44542	1.86644	1.04395	0.932091	0.908212	1.12093	0.99289	1.05354	1.18147	1.12483	0610010K14Rik	104457	RIKEN cDNA 0610010K14 gene
1431126_a_at		0.889943	0.936747	1.04867	1178.16	934.853	892.526	210.774	564.032	1.54181	1.04766	1.18237	0.830079	0.864842	0.835587	0.757359	0.958295	0.994982	0.889943	0.861773	0610011F06Rik	68347	RIKEN cDNA 0610011F06 gene
1434771_at		0.957088	0.923738	0.945715	2565.94	920.944	581.074	502.096	397.459	0.88432	1.19691	1.18589	0.640664	1.19422	1.23965	1.51609	0.949527	0.999267	0.957088	0.855526	0610011F06Rik	68347	RIKEN cDNA 0610011F06 gene
1417002_at		0.869603	1.13525	0.954027	3636.74	2411.49	1938.75	657.942	2358.82	1.7202	1.08155	1.57589	0.832475	0.964457	0.843349	1.10584	0.962314	0.961495	0.869603	0.900713	0610012G03Rik	106264	RIKEN cDNA 0610012G03 gene
1417003_at		1.23175	0.780738	0.834825	180.593	390.771	44.9606	88.671	261.503	1.12994	0.705489	0.311864	1.21028	1.01743	0.915645	0.874038	0.985315	0.972212	1.23175	0.450118	0610012G03Rik	106264	RIKEN cDNA 0610012G03 gene
1448540_a_at		1.11303	1.0623	1.05171	2614.72	1440.97	987.015	859.098	1367.41	1.55936	1.12924	1.29436	0.947827	1.05661	0.90924	1.29354	0.764773	1.08467	1.11303	0.885101	0610012G03Rik	106264	RIKEN cDNA 0610012G03 gene
1432532_at		0.998589	0.915006	0.346896	77.5167	13.0187	13.5778	40.0425	14.8821	0.652298	0.686351	7.10754	0.778597	0.911946	0.656163	7.31175	0.704321	0.449683	0.998589	0.912502	0610025J13Rik	78687	RIKEN cDNA 0610025J13 gene
1435538_at		1.33089	1.15565	1.1061	175.847	316.225	778.617	1303.1	866.836	0.848972	1.17459	1.04419	1.25699	1.36098	1.07969	1.10753	1.11709	1.06756	1.33089	1.04069	0610030E20Rik	68364	RIKEN cDNA 0610030E20 gene
1453243_at		1.43842	1.69857	1.08925	25.068	17.9521	156.668	657.847	289.425	0.956406	0.751534	1.03204	0.512954	1.10636	2.2706	7.07985	0.548775	0.509388	1.43842	1.44013	0610030E20Rik	68364	RIKEN cDNA 0610030E20 gene
1426467_s_at		1.05683	0.879795	0.922406	670.77	568.414	827.122	336.619	643.327	1.3235	0.89636	1.56034	1.32305	0.714973	0.76249	0.59323	1.049	1.00314	1.05683	1.29823	0610037L13Rik	74098	RIKEN cDNA 0610037L13 gene
1426468_at		0.954199	0.84555	0.899151	906.322	512.306	970.265	1021.22	654.971	1.0652	0.805072	0.925155	0.894812	0.776062	0.942084	0.837341	0.857998	1.03217	0.954199	0.768897	0610037L13Rik	74098	RIKEN cDNA 0610037L13 gene
1438343_at		1.26953	0.644421	2.73434	18.5493	25.8809	13.9895	23.6081	29.4032	2.32057	0.928822	0.818794	0.79739	3.4811	1.26052	1.35109	1.90529	0.841232	1.26953	0.87724	0610037L13Rik	74098	RIKEN cDNA 0610037L13 gene
1456370_s_at		1.04548	0.911197	1.11606	169.518	238.442	281.629	417.077	538.432	1.31466	1.3939	1.2779	0.653029	0.988351	0.911981	0.685965	1.23352	1.31752	1.04548	0.864461	0610037L13Rik	74098	RIKEN cDNA 0610037L13 gene
1429879_at		0.813047	0.794568	1.2911	181.958	424.798	243.903	1426.34	420.71	0.961159	1.13994	0.831069	0.973236	1.12634	1.17614	0.938572	1.13823	0.942531	0.813047	0.774035	0610037L13Rik	74098	RIKEN cDNA 0610037L13 gene
1430930_at		0.537826	1.45542	1.00563	43.6294	43.9068	8.34069	8.96261	30.1387	1.53346	0.62954	4.54747	0.519093	0.393888	0.865839	2.55538	0.890125	0.767076	0.537826	1.49054	0610038B21Rik	70345	RIKEN cDNA 0610038B21 gene
1430761_at		0.586773	0.391985	2.04097	18.0369	9.77543	6.87064	125.5	19.6995	0.183492	2.75482	2.84142	0.308688	0.931889	0.89925	1.6796	2.83554	0.761202	0.586773	1.42045	0610039K10Rik	68386	RIKEN cDNA 0610039K10 gene
1456161_at		0.755829	1.5878	0.896018	396.105	155.868	202.894	74.1963	332.476	0.809195	0.966762	1.37029	1.26738	0.823535	1.21967	1.02642	1.42956	2.33896	0.755829	1.38623	0610040B10Rik	67672	RIKEN cDNA 0610040B10 gene
1442672_at		0.804484	0.509123	1.06728	118.33	244.56	74.4237	121.502	69.265	0.339292	1.28905	1.55957	0.674018	1.1008	1.25542	0.879456	1.21104	0.840524	0.804484	0.661416	0610040F04Rik	75394	RIKEN cDNA 0610040F04 gene
1424404_at		2.56394	1.7399	1.09599	142.653	6.64193	822.524	1953.12	297.718	0.763401	2.02521	1.01932	1.3766	1.35406	1.2552	1.41451	0.886516	0.779224	2.56394	0.776381	0610040J01Rik	76261	RIKEN cDNA 0610040J01 gene
1432662_at		0.79245	0.993019	0.458272	5.22665	11.6081	10.8109	19.1394	39.7701	1.12508	2.58528	3.73225	1.50896	1.18686	1.20624	0.974684	1.05215	0.339375	0.79245	2.79835	0610042E11Rik	74095	RIKEN cDNA 0610042E11 gene
1454127_at		0.523006	2.10589	0.696369	5.21602	4.11962	6.48149	3.35538	5.54572	2.22689	0.826442	2.16837	1.45585	3.18464	0.655579	1.44056	1.65688	1.552	0.523006	0.748438	1010001I08Rik	68433	RIKEN cDNA 1010001I08 gene
1416367_at		0.841317	1.03761	1.04926	736.201	453.95	968.623	136.334	228.722	1.25205	1.06219	1.10138	0.995682	0.975265	1.02003	0.897905	0.895506	0.92907	0.841317	0.766321	1110001J03Rik	66117	RIKEN cDNA 1110001J03 gene
1432581_at		0.756992	4.75472	0.590435	4.83267	1.92314	2.9342	76.0567	31.9646	0.143939	0.920729	7.54926	0.455692	1.11001	0.6126	3.64193	1.31359	0.714493	0.756992	0.787964	1110001J03Rik	66117	RIKEN cDNA 1110001J03 gene
1429484_at		1.04279	1.52611	1.20455	163.94	154.05	205.624	336.313	243.094	0.690722	1.03343	1.70158	1.41681	0.923805	1.26451	1.25892	0.412113	1.35147	1.04279	1.80925	1110002L01Rik	100043040	RIKEN cDNA 1110002L01 gene
1424315_at		1.11209	0.95603	1.12125	542.735	893.722	546.509	121.349	345.626	1.25227	0.748754	1.19184	1.08642	0.846076	0.950572	0.646284	1.16946	0.91264	1.11209	0.917617	1110004E09Rik	68001	RIKEN cDNA 1110004E09 gene
1435301_at		0.564483	0.810373	1.23449	9.92519	32.6525	13.9767	34.3905	21.8664	0.864307	1.1031	2.94223	0.561536	1.48223	0.982406	1.29306	2.49257	0.402844	0.564483	0.440055	1110004E09Rik	68001	RIKEN cDNA 1110004E09 gene
1437682_x_at		0.747375	1.02205	0.874178	223.71	1177.55	164.007	117.546	201.4	0.874667	0.838561	0.868777	0.878268	0.90681	0.93841	0.976371	0.676313	0.846693	0.747375	0.73308	1110004E09Rik	68001	RIKEN cDNA 1110004E09 gene
1455276_x_at		0.823	0.671712	0.740863	4.87433	80.3152	13.247	23.1161	9.69228	0.963532	0.96937	0.716835	0.719659	0.934911	1.34455	0.743945	0.804665	1.28489	0.823	0.698584	1110004E09Rik	68001	RIKEN cDNA 1110004E09 gene
1423335_at		1.21381	1.04919	1.01226	690.174	1730.51	1687.47	764.803	1991.04	0.890577	1.29622	1.71199	1.0316	0.967048	1.12987	0.900694	0.892603	1.07038	1.21381	1.36082	1110004F10Rik	56372	RIKEN cDNA 1110004F10 gene
1432584_at		1.13414	1.1957	0.76873	17.1906	22.0425	9.17989	9.5882	7.20462	1.90858	0.543267	1.96189	0.727003	3.35124	3.10179	6.18277	2.01254	1.7668	1.13414	1.2462	1110004M10Rik	68464	RIKEN cDNA 1110004M10 gene
1420750_at		1.31278	0.797007	0.532253	9.74047	20.3402	52.9326	37.7834	170.705	0.560939	1.03386	1.11222	0.370795	1.82641	0.686014	4.17485	0.650261	0.828543	1.31278	1.88136	1110006O24Rik	66123	RIKEN cDNA 1110006O24 gene
1431359_a_at		1.41831	1.40983	1.51106	1303.62	209.107	363.962	437.046	3101.89	1.00424	0.965528	1.93775	1.3031	0.68722	0.855356	1.07889	1.16358	1.20596	1.41831	1.47723	1110007C09Rik	68480	RIKEN cDNA 1110007C09 gene
1416699_at		1.04423	1.0302	0.975279	4478.65	8436.13	12529.9	4178.65	8288.19	1.09545	1.1155	0.904609	0.991381	0.931215	0.959509	0.831982	1.14962	0.95387	1.04423	0.962467	1110008F13Rik	67388	RIKEN cDNA 1110008F13 gene
1459810_at		0.730442	1.10672	0.38233	19.4752	119.896	16.4297	15.8555	50.6719	2.33008	0.805844	2.75494	1.29105	0.997658	4.55175	0.58251	0.480609	1.15551	0.730442	0.480946	1110008F13Rik	67388	RIKEN cDNA 1110008F13 gene
1428775_at		0.667449	0.680968	0.970919	81.1614	175.9	154.096	153.686	39.1332	1.46125	0.72202	1.16983	1.04327	1.06019	0.732853	0.672556	2.82719	0.856265	0.667449	1.09732	1110008L16Rik	66132	RIKEN cDNA 1110008L16 gene
1423947_at		0.683139	0.917565	0.818774	2130.94	397.935	97.7282	31.4255	56.6605	1.12192	0.790637	1.78049	0.868583	0.571599	0.585953	0.476415	0.883493	0.854798	0.683139	0.540214	1110008P14Rik	73737	RIKEN cDNA 1110008P14 gene
1447982_at		0.907072	1.11928	1.00826	253.859	421.863	153.522	445.375	485.322	0.584099	0.860596	1.99484	0.894557	0.941976	0.994537	1.23864	1.12444	0.915126	0.907072	0.849448	1110008P14Rik	73737	RIKEN cDNA 1110008P14 gene
1459890_s_at		0.711887	0.893895	0.828813	17323.6	2517.97	396.002	462.981	456.656	0.590185	0.688517	0.855632	0.869153	0.636221	0.651503	0.47295	0.819195	0.941141	0.711887	0.619682	1110008P14Rik	73737	RIKEN cDNA 1110008P14 gene
1451302_at		1.16773	1.08605	1.0688	1348.09	701.071	759.725	263.08	977.417	1.28695	1.06827	1.51563	1.05707	0.827405	0.85991	0.889225	0.832556	1.03176	1.16773	1.20926	1110012L19Rik	68618	RIKEN cDNA 1110012L19 gene
1453443_at		0.122217	0.990018	0.836612	2.53659	21.0866	4.02472	2.87337	20.0525	1.52124	2.05729	7.06125	0.720741	0.324875	1.01557	1.74066	0.89292	2.3292	0.122217	1.54623	1110015O18Rik	100503859	RIKEN cDNA 1110015O18 gene
1429471_at		0.536727	1.33156	0.418438	45.8824	83.9078	85.1429	11.1822	9.34116	0.745136	0.643632	1.58026	0.125992	0.467588	1.09328	4.19454	1.00523	1.14403	0.536727	1.32914	1110017D15Rik	73721	RIKEN cDNA 1110017D15 gene
1456669_at		0.52671	0.757473	0.603153	22.6048	80.9567	6.48104	20.1656	24.4719	0.953362	0.392956	6.53526	1.95481	2.08517	0.719655	1.4203	1.0829	1.10904	0.52671	0.456684	1110018N20Rik	68941	RIKEN cDNA 1110018N20 gene
1453434_at		1.05292	0.726954	1.91088	72.3895	76.6755	137.678	108.564	150.85	1.06352	0.571236	0.495941	1.97495	1.12471	1.19485	1.25247	1.34391	1.23623	1.05292	3.21532	1110019D14Rik	76311	RIKEN cDNA 1110019D14 gene
1439574_at		0.672437	0.574586	1.08229	16.6801	9.19563	32.7711	24.2479	20.9865	3.36198	1.05959	1.42922	3.15624	0.360974	1.16919	3.154	0.689386	1.39046	0.672437	2.13268	1110020A21Rik	68531	RIKEN cDNA 1110020A21 gene
1432233_at		0.774377	0.969496	0.582345	21.7512	47.8924	28.012	58.267	12.5764	0.921377	0.919348	0.610089	0.427542	1.98918	0.957202	1.22776	1.41106	0.920218	0.774377	1.41459	1110020C17Rik	68584	RIKEN cDNA 1110020C17 gene
1431383_at		0.672459	1.26521	0.403644	17.9255	4.48212	16.3653	62.8031	41.7705	0.391183	0.481331	1.87836	1.65131	1.19492	1.62639	1.3945	1.28982	2.38707	0.672459	1.91571	1110028F11Rik	68690	RIKEN cDNA 1110028F11 gene
1447051_at		0.836885	0.499054	0.267091	8.1917	5.01936	4.17276	7.14407	8.98199	0.393333	1.60813	0.906252	0.659478	2.36942	1.1275	1.18965	0.859247	1.20336	0.836885	2.04823	1110028F11Rik	68690	RIKEN cDNA 1110028F11 gene
1431584_at		0.483423	1.17157	1.0518	17.6815	22.0759	8.49593	18.647	15.392	0.54188	1.236	1.77673	1.26021	0.754316	1.63091	0.308478	0.710974	0.389044	0.483423	0.775971	1110028F18Rik	68692	RIKEN cDNA 1110028F18 gene
1417211_a_at		1.06882	0.95451	0.844098	1661.05	595.187	1461.39	272.725	3786.34	1.16783	0.876043	0.94588	0.940774	0.798266	0.703323	0.60688	0.875663	1.05715	1.06882	0.927513	1110032A03Rik	68721	RIKEN cDNA 1110032A03 gene
1445336_at		0.623856	1.0317	1.21935	16.6202	34.3225	36.5339	10.8747	14.2666	1.49718	0.927627	1.09561	1.19872	0.733363	0.568536	1.01632	0.538456	0.813277	0.623856	0.871092	1110032A03Rik	68721	RIKEN cDNA 1110032A03 gene
1443515_at		0.660862	0.618641	0.883564	10.4218	72.1625	61.0107	76.5092	38.3738	0.880918	0.368096	1.83079	1.32367	1.30084	1.29387	0.78336	1.40086	0.697404	0.660862	0.72456	1110032F04Rik	68725	RIKEN cDNA 1110032F04 gene
1456509_at		0.632465	0.825656	0.794739	67.8367	606.994	61.7695	3.35733	6.37838	1.33134	1.07589	0.436708	1.10765	1.31767	1.21832	0.709721	1.18264	0.919612	0.632465	0.537065	1110032F04Rik	68725	RIKEN cDNA 1110032F04 gene
1437617_x_at		0.75407	1.01859	1.02604	1148.98	371.72	287.818	690.31	221.629	0.801852	1.04684	0.985815	0.827365	0.971539	1.03184	1.25083	1.00075	0.899111	0.75407	0.795563	1110034G24Rik	73747	RIKEN cDNA 1110034G24 gene
1452888_at		1.00581	0.976025	1.036	380.987	212.121	231.622	197.867	221.908	1.39553	1.13873	1.13393	0.807743	0.838719	0.808555	1.05645	0.772396	1.15659	1.00581	0.729206	1110034G24Rik	73747	RIKEN cDNA 1110034G24 gene
1432114_at		0.759515	1.10619	1.1533	26.0537	127.96	66.8641	181.921	85.6445	0.85962	1.12036	2.50687	0.890133	1.10032	1.26604	0.888326	1.61299	0.901212	0.759515	0.77234	1110035E04Rik	68672	RIKEN cDNA 1110035E04 gene
1427906_at		1.28646	1.12807	1.06453	459.756	316.91	602.456	548.548	430.498	1.1641	0.947177	0.988803	1.23693	0.767657	0.820579	0.866229	0.965952	1.09616	1.28646	1.05193	1110037F02Rik	66185	RIKEN cDNA 1110037F02 gene
1427907_at		1.02953	1.14788	1.12525	478.909	591.414	834.333	586.046	826.217	0.96529	1.18022	0.625218	1.21614	1.00577	1.01267	1.14943	1.19124	0.805048	1.02953	1.47095	1110037F02Rik	66185	RIKEN cDNA 1110037F02 gene
1441081_a_at		1.07652	1.33304	1.35592	6155.6	407.433	422.391	926.641	601.242	1.73111	1.50057	2.72093	0.867169	1.56833	1.54602	2.20901	0.911162	0.919095	1.07652	1.14044	1110038B12Rik	68763	RIKEN cDNA 1110038B12 gene
1416885_at		1.37182	0.992592	0.972791	477.36	581.856	992.014	661.705	787.453	1.37333	1.399	1.21295	0.876323	1.07017	1.09207	0.95624	1.0658	1.11072	1.37182	1.37756	1110038F14Rik	117171	RIKEN cDNA 1110038F14 gene
1457779_at		1.02656	0.95409	1.14103	773.767	58.4943	36.905	5.79529	88.3053	0.660696	0.835004	0.524558	0.551618	0.737157	0.872206	1.32482	0.622461	0.9743	1.02656	1.36997	1110046J04Rik	68808	RIKEN cDNA 1110046J04 gene
1428501_at		0.83645	0.883098	0.838967	1682.05	1972.5	1023.02	452.014	978.253	1.0187	0.825879	0.754675	0.744334	0.93206	0.984266	0.777922	0.871833	0.918127	0.83645	0.761951	1110051M20Rik	228356	RIKEN cDNA 1110051M20 gene
1416841_at		0.905588	0.970938	0.992296	2360.17	1255.12	1248.18	741.313	1093.06	1.10016	1.03936	1.13273	0.929539	0.880782	1.11429	0.828878	0.784088	0.919143	0.905588	0.865571	1110059E24Rik	66206	RIKEN cDNA 1110059E24 gene
1418048_at		1.06552	1.10305	0.984596	2297.52	1730.78	910.276	3342.03	1596.65	0.845775	1.23812	0.908178	0.907239	1.03213	1.0992	1.14247	1.23171	0.99335	1.06552	1.15363	1110059G10Rik	66202	RIKEN cDNA 1110059G10 gene
1439543_at		1.02202	0.71051	0.896212	44.2384	21.1133	113.633	96.0812	28.0922	0.254754	0.98289	1.51668	1.11684	0.89025	0.984649	1.59004	0.893988	0.855302	1.02202	1.01575	1110064A23Rik	68893	RIKEN cDNA 1110064A23 gene
1455545_at		0.861681	1.06567	0.909435	1484.57	2175.63	2418.41	240.816	3696.44	1.49177	1.45925	1.31787	0.790768	1.04291	1.00961	0.452485	1.09043	0.921696	0.861681	1.02759	1110065P20Rik	68920	RIKEN cDNA 1110065P20 gene
1433581_at		0.937408	1.03245	1.16026	257.282	997.579	596.125	365.918	1911.23	1.46423	0.808654	0.418616	1.51202	0.877226	0.787866	0.888743	0.984844	1.00435	0.937408	0.932112	1190002N15Rik	68861	RIKEN cDNA 1190002N15 gene
1433582_at		1.03169	0.864864	1.12877	762.312	727.203	395.229	674.558	930.751	1.4457	0.685398	0.858373	1.48868	0.765986	0.803825	0.666994	0.991683	1.00651	1.03169	0.817469	1190002N15Rik	68861	RIKEN cDNA 1190002N15 gene
1459067_at		0.832301	0.893258	0.902123	8.78659	22.5971	14.8645	15.3049	18.3866	1.40859	0.910291	0.950063	1.13639	1.27192	0.701586	0.305187	0.790639	1.03198	0.832301	0.29903	1190002N15Rik	68861	RIKEN cDNA 1190002N15 gene
1432300_at		0.55462	0.639849	0.180766	3.36355	4.85901	6.59013	3.0909	7.36274	1.02555	0.309437	1.80454	0.343411	1.02449	0.666295	3.49099	0.744174	1.07751	0.55462	0.532291	1190003K10Rik	68880	RIKEN cDNA 1190003K10 gene
1452609_at		1.74016	1.02394	1.10708	200.599	25.434	1195.75	18.0457	245.872	0.59454	1.49096	3.55828	0.478542	1.02794	0.866487	1.78312	0.897669	0.839846	1.74016	1.43141	1190005I06Rik///Emc8-1190005i06rik	68918///105734727	RIKEN cDNA 1190005I06 gene///Emc8-1190005I06Rik readthrough
1429259_a_at		1.0831	1.02128	0.813586	1480.16	900.232	775.023	554.519	796.357	1.3309	1.02571	1.36924	0.715664	0.78248	0.792605	0.995201	0.954025	1.23006	1.0831	0.946936	1190007I07Rik///1810014B01Rik	66263///544717	RIKEN cDNA 1190007I07 gene///RIKEN cDNA 1810014B01 gene
1453575_at		0.361791	0.456911	1.39174	7.03997	10.1186	10.826	70.9496	9.08219	0.557467	0.352426	1.50356	0.396792	1.02041	1.69477	3.3841	1.91509	2.13497	0.361791	0.779499	1200003I10Rik	71719	RIKEN cDNA 1200003I10 gene
1427932_s_at		0.955006	1.24122	1.13562	192.81	304.952	574.993	9077.59	120.84	1.05072	0.840767	2.43861	1.92852	0.911343	0.905941	1.379	1.2177	1.68192	0.955006	0.844212	1200015M12Rik	71739	RIKEN cDNA 1200015M12 gene
1435137_s_at		0.894079	1.38383	1.14106	605.162	111.804	223.945	21838.6	115.562	0.644145	0.863787	2.9048	1.13548	0.96833	0.969206	2.94343	0.829204	1.12014	0.894079	1.11687	1200015M12Rik	71739	RIKEN cDNA 1200015M12 gene
1430137_at		0.741217	1.02981	1.15657	100.413	117.514	178.962	271.346	123.782	0.920549	1.2245	1.31173	0.621748	1.17834	1.31668	1.35157	1.20761	1.03706	0.741217	0.769092	1300002E11Rik	100043489	RIKEN cDNA 1300002E11 gene
1424722_at		0.573558	1.17321	0.850417	71.287	65.7024	57.5689	55.0469	62.33	0.628458	0.793569	2.28557	0.569577	1.214	0.795383	1.01412	1.47264	0.732327	0.573558	0.953939	1300017J02Rik	71775	RIKEN cDNA 1300017J02 gene
1425737_at		2.18889	0.49609	0.767162	11.4715	44.8039	97.1513	8.83695	19.5946	1.88296	0.394584	0.240468	0.391265	2.3705	0.825801	0.821773	0.411825	2.27684	2.18889	1.04733	1500002F19Rik	76683	RIKEN cDNA 1500002F19 gene
1430842_at		3.65023	0.900951	0.373648	15.3547	42.1985	50.7159	25.8381	22.0377	0.596464	1.69063	2.45449	2.0687	0.922705	0.680134	0.907142	0.964792	0.332328	3.65023	2.17132	1500002F19Rik	76683	RIKEN cDNA 1500002F19 gene
1453850_at		0.96435	3.05405	1.93562	7.1471	32.8421	11.3149	17.9497	17.4059	0.777343	1.24913	3.96286	0.542007	2.21242	3.174	1.96026	1.98234	1.33489	0.96435	1.82632	1500002I01Rik	68978	RIKEN cDNA 1500002I01 gene
1436176_at		0.614522	0.687753	0.906466	16.5907	42.0133	11.5381	72.2011	118.593	0.655944	1.25995	1.40789	1.31557	0.967116	0.929022	1.10134	1.39901	1.59903	0.614522	0.570685	1500004A13Rik	319830	RIKEN cDNA 1500004A13 gene
1429729_at		0.927393	0.889527	1.07872	89.4717	61.2316	8.28247	99.5556	224.326	1.00278	0.912532	0.873068	1.17068	1.77971	1.62387	1.62143	0.745421	0.84562	0.927393	0.872757	1500004A13Rik///Syt11	229521///319830	RIKEN cDNA 1500004A13 gene///synaptotagmin XI
1432663_at		0.620383	1.30847	0.289071	16.3222	32.6153	23.7551	30.7553	24.3855	0.906413	0.751049	2.63779	0.872153	1.27495	1.56628	2.45772	0.722836	0.555885	0.620383	0.616128	1500005C15Rik	72019	RIKEN cDNA 1500005C15 gene
1452827_at		0.592532	0.854128	1.41454	62.618	195.189	436.67	40.274	69.8373	0.648229	0.750061	0.978865	1.38356	0.598449	0.650531	0.47464	1.24327	1.13158	0.592532	0.594032	1500009C09Rik	76505	RIKEN cDNA 1500009C09 gene
1452840_at		1.13724	0.884794	1.00987	17.3507	628.583	92.313	15.3815	57.2756	0.823932	0.861927	0.899021	0.597406	1.10699	0.953783	0.824007	0.91602	0.938307	1.13724	0.962893	1500009L16Rik	69784	RIKEN cDNA 1500009L16 gene
1428370_at		0.792467	0.966003	0.82933	2618.48	331.308	170.87	433.065	2572.7	0.900273	1.29312	1.18076	0.795184	0.908842	1.07335	0.835721	1.10229	0.897364	0.792467	0.919841	1500011B03Rik	66236	RIKEN cDNA 1500011B03 gene
1456857_at		0.656958	0.877476	1.10919	430.882	909.397	357.269	178.054	309.823	1.44371	0.928196	1.37347	1.18793	0.71322	0.829848	0.711687	0.652169	2.28097	0.656958	1.29446	1500011B03Rik	66236	RIKEN cDNA 1500011B03 gene
1438678_at		1.12719	1.12752	0.995722	3650.88	773.936	1083.03	680.51	662.207	1.6706	1.02036	2.32053	0.707448	0.936382	0.928924	0.962016	1.11034	1.24924	1.12719	1.05622	1500011K16Rik	67885	RIKEN cDNA 1500011K16 gene
1455010_at		1.13626	1.38659	1.12884	682.575	502.67	428.57	787.243	686.822	1.51309	1.16355	1.96603	0.710492	1.35429	1.36793	1.68421	1.15419	1.04411	1.13626	1.77752	1500012F01Rik	68949	RIKEN cDNA 1500012F01 gene
1429162_at		0.996752	0.938929	1.01903	98.0739	177.033	128.468	255.243	88.4328	1.27403	1.50807	1.2075	0.557697	1.188	1.01357	0.818723	0.834062	0.99474	0.996752	1.03616	1500015A07Rik	68982	RIKEN cDNA 1500015A07 gene
1423261_at		1.89103	1.50968	0.880576	68.9453	1286.13	248.509	99.4689	26.8538	0.864557	3.68869	2.91096	1.63193	1.5319	1.54578	4.58274	0.900889	1.05276	1.89103	1.53577	1500015O10Rik	78896	RIKEN cDNA 1500015O10 gene
1440780_x_at		1.183	1.29736	1.20886	53.875	474.28	68.3655	90.4297	82.0355	0.688948	1.38812	2.92248	3.11069	3.3041	1.39888	3.00944	0.91021	0.93381	1.183	0.909206	1500015O10Rik	78896	RIKEN cDNA 1500015O10 gene
1460049_s_at		2.62789	1.64199	0.708472	33.3893	1884.42	377.001	186.88	31.4977	0.510516	4.31641	6.16793	2.12466	1.87697	3.47902	11.4107	1.28424	1.03137	2.62789	1.74635	1500015O10Rik	78896	RIKEN cDNA 1500015O10 gene
1438596_at		1.07936	3.55157	0.79569	3.26269	25.944	39.2062	2.33937	3.45415	0.832955	1.42619	2.18681	0.25015	1.89871	2.38931	3.41701	1.41454	0.58656	1.07936	19.6608	1500017E21Rik	668215	RIKEN cDNA 1500017E21 gene
1430070_at		0.765224	0.917251	0.671268	101.186	245.907	79.0771	125.247	115.546	1.03939	0.920278	1.22142	1.01835	1.50148	0.87415	0.944872	1.24959	0.880019	0.765224	0.725838	1500035N22Rik	70258	RIKEN cDNA 1500035N22 gene
1428832_at		0.762505	1.01653	0.810112	406.588	155.794	61.3761	139.007	69.9387	1.08731	1.01865	1.34807	1.09369	0.799643	1.04207	0.829678	1.63589	1.03092	0.762505	0.960791	1600002H07Rik	72016	RIKEN cDNA 1600002H07 gene
1429091_at		1.20696	0.974474	0.952213	219.123	106.372	146.258	313.196	131.84	1.61591	1.22444	1.9101	1.07054	0.863535	0.700002	1.15562	1.50654	1.01867	1.20696	0.979185	1600002K03Rik	69770	RIKEN cDNA 1600002K03 gene
1453585_at		0.839288	1.03532	1.12824	58.5315	197.702	76.6878	530.452	60.4774	0.791321	1.24887	1.82594	0.745535	1.83439	1.13652	1.08884	0.99193	0.89738	0.839288	0.647237	1600010M07Rik	69781	RIKEN cDNA 1600010M07 gene
1428217_at		1.24999	1.10064	1.09973	71.2084	483.671	790.241	363.832	1669.49	1.16561	0.892401	1.18826	1.15479	1.13632	1.26743	1.0861	0.874825	1.17585	1.24999	1.35517	1600012H06Rik	67912	RIKEN cDNA 1600012H06 gene
1428218_a_at		1.14635	1.05336	1.24312	839.448	576.036	857.563	1065.02	1461.72	1.05215	1.04034	0.787573	0.908672	1.01192	1.04886	1.26916	0.936606	1.03112	1.14635	1.01899	1600012H06Rik	67912	RIKEN cDNA 1600012H06 gene
1424444_a_at		0.952097	1.20206	1.35073	643.577	689.433	646.082	2505.56	633.208	1.11734	1.25202	1.58985	1.27831	0.941392	1.06752	1.18593	0.929253	1.02263	0.952097	1.01457	1600014C10Rik	72244	RIKEN cDNA 1600014C10 gene
1436289_x_at		0.797557	1.52277	1.58041	50.3359	134.645	51.6791	193.921	37.4243	1.28202	1.04785	2.12787	2.33954	1.23629	0.891845	1.74003	0.839221	1.31119	0.797557	0.420547	1600014C10Rik	72244	RIKEN cDNA 1600014C10 gene
1455641_at		0.978833	1.31214	1.63431	10.9644	19.7634	17.0072	22.8271	23.9745	0.322416	1.33815	1.04607	1.4808	1.45891	0.390912	0.864974	1.98015	0.952107	0.978833	1.89119	1600014C10Rik	72244	RIKEN cDNA 1600014C10 gene
1434715_at		0.830447	0.755508	0.978185	241.814	661.431	67.8248	198.426	204.099	1.58175	1.06731	0.755654	1.0094	1.02917	0.935997	0.750285	0.933624	0.828864	0.830447	0.921818	1600014C10Rik	72244	RIKEN cDNA 1600014C10 gene
1453963_at		0.863458	1.02634	0.804259	48.9336	136.78	46.8404	13.1508	25.9914	1.60329	1.26358	1.44431	0.823846	1.1292	0.934974	0.444735	1.15828	1.06306	0.863458	0.658474	1600014C23Rik	72240	RIKEN cDNA 1600014C23 gene
1449327_at		0.409217	0.501828	0.701541	41.138	19.5636	37.1834	27.8593	8.81594	1.59525	0.710257	0.823659	0.588074	0.891627	0.624442	0.665708	1.09704	1.45763	0.409217	0.62866	1600015I10Rik	69761	RIKEN cDNA 1600015I10 gene
1436424_at		0.990979	1.08404	1.15995	343.584	671.51	1015.51	1430.21	584.228	1.21849	1.04617	1.98117	1.00477	1.4313	1.5849	1.97164	1.04283	1.04164	0.990979	1.15796	1600020E01Rik	72012	RIKEN cDNA 1600020E01 gene
1457647_x_at		1.37818	1.12107	1.46403	74.3551	28.7749	23.6252	13.0961	22.036	2.63534	0.474813	0.663657	0.395963	0.867958	1.5698	1.04319	0.781067	0.57241	1.37818	1.11333	1600023N17Rik	69788	RIKEN cDNA 1600023N17 gene
1444548_at		0.946127	0.594673	4.87485	3.16127	3.62977	4.42184	8.14631	16.2345	3.97177	1.192	4.9222	0.971719	1.80719	0.550247	3.07052	0.717639	1.28168	0.946127	1.38965	1600025M17Rik	72030	RIKEN cDNA 1600025M17 gene
1430852_at		1.09873	0.784085	0.49064	33.7922	15.1936	83.355	114.511	40.1638	0.97465	1.32463	1.71151	0.902807	1.71099	2.02443	1.36269	1.31993	0.901541	1.09873	0.590168	1600029I14Rik	69797	RIKEN cDNA 1600029I14 gene
1454055_at		1.17296	0.529052	1.04238	9.42582	73.9343	17.4527	2.92446	14.7349	7.78824	1.00768	12.0551	0.776294	0.271999	0.773351	1.71813	0.804244	0.733623	1.17296	0.31552	1600029O15Rik	665268	ribosomal protein L17 pseudogene
1432513_a_at		1.11888	1.09893	0.560873	9.62313	61.2072	51.0762	33.8198	11.7646	0.25621	3.42649	0.425473	1.52061	0.807786	4.33745	2.30529	1.11192	1.48052	1.11888	1.14756	1700001C02Rik	75434	RIKEN cDNA 1700001C02 gene
1432525_at		0.68737	1.64492	1.48547	4.11712	4.1001	5.9462	10.4082	6.78972	0.940034	0.488381	1.52003	1.59206	1.9278	1.20723	1.24904	0.99756	0.907211	0.68737	0.37317	1700001C02Rik	75434	RIKEN cDNA 1700001C02 gene
1452602_a_at		1.03916	0.734896	3.09544	6.69338	8.49446	29.1684	33.3981	22.8702	0.845512	1.27927	0.815155	2.22699	1.51956	0.923543	5.2445	0.392815	1.67359	1.03916	0.421432	1700001C19Rik	75462	RIKEN cDNA 1700001C19 gene
1460425_at		0.710838	0.89254	1.14158	16.0142	79.1925	50.7973	58.7024	89.9369	1.85589	1.09108	2.54244	0.992396	0.942664	1.6776	1.74861	1.57809	0.722451	0.710838	0.845666	1700001C19Rik	75462	RIKEN cDNA 1700001C19 gene
1417906_at		2.78522	0.745742	0.805789	21.9473	33.3163	16.3659	23.3063	16.0408	0.211743	0.87075	1.34308	0.400462	1.0534	1.24957	1.78983	2.50206	0.944666	2.78522	1.81846	1700001F09Rik///Gm10375///Gm10377///LOC102639037	71826///100042055///100042342///102639037	RIKEN cDNA 1700001F09 gene///predicted gene 10375///predicted gene 10377///uncharacterized LOC102639037
1438544_at		0.705513	1.35179	0.920838	88.6374	122.647	41.8477	112.139	79.5154	0.999508	1.33041	1.56916	0.703869	1.07545	0.765716	1.95425	0.99678	1.17851	0.705513	0.97386	1700001G11Rik	69303	RIKEN cDNA 1700001G11 gene
1449562_at		1.11488	1.21758	1.70131	33.896	96.6452	68.2176	67.6031	33.226	0.453953	0.830382	1.92592	1.85542	1.47496	2.25903	1.48281	0.847541	1.36703	1.11488	0.771471	1700001G17Rik	67503	RIKEN cDNA 1700001G17 gene
1422722_at		0.77609	0.942659	0.695683	15.9063	32.039	24.0162	82.229	48.4867	0.310231	1.11606	2.11078	0.607379	0.782636	1.49173	1.79438	0.781528	1.36085	0.77609	0.441005	1700001K19Rik	66323	RIKEN cDNA 1700001K19 gene
1429795_at		0.552866	1.80479	1.56552	40.7451	78.7387	38.2833	16.4194	41.033	0.94215	7.85995	0.460497	1.65981	1.84718	1.28745	0.791736	1.45504	0.885684	0.552866	1.0167	1700001L05Rik	69291	RIKEN cDNA 1700001L05 gene
1453643_at		0.530896	0.759974	0.845437	118.324	347.264	12.5594	7.23016	6.58709	0.915702	0.467341	0.424508	0.270348	1.2954	0.701068	1.4267	0.623334	1.03486	0.530896	0.475921	1700001L19Rik	69315	RIKEN cDNA 1700001L19 gene
1424795_a_at		1.03101	1.71494	1.03352	9.03319	12.1068	60.9683	15.0535	16.8325	0.762603	2.2883	2.24755	0.477282	0.979557	1.72963	2.46172	0.344367	1.48713	1.03101	0.943545	1700001O22Rik	73598	RIKEN cDNA 1700001O22 gene
1430091_at		1.08053	0.176827	1.37443	2.94163	2.90811	34.6969	3.47409	80.1511	1.37643	3.04128	1.23191	1.65093	0.873723	3.20107	1.51202	1.4142	0.579362	1.08053	0.709584	1700001P01Rik	72215	RIKEN cDNA 1700001P01 gene
1447799_x_at		0.837128	1.9185	1.43569	8.38172	4.45416	15.7794	21.2527	212.665	0.585295	0.362606	1.61637	0.465429	1.58929	4.81463	6.53786	1.62249	0.763261	0.837128	0.674858	1700001P01Rik	72215	RIKEN cDNA 1700001P01 gene
1430266_at		0.986057	2.91214	2.1172	5.09369	6.12323	9.38951	8.09232	7.24067	2.50871	5.21886	2.31214	0.716707	0.75924	0.506224	1.74723	0.843337	2.44844	0.986057	0.392362	1700003D09Rik	69338	RIKEN cDNA 1700003D09 gene
1428601_at		0.848564	0.999521	1.3826	5.94886	112.338	119.27	250.062	49.0242	0.908568	1.17675	2.09471	1.12475	2.07352	0.927566	0.432689	0.563278	0.814408	0.848564	0.697614	1700003E16Rik	71837	RIKEN cDNA 1700003E16 gene
1437988_x_at		1.05135	0.485445	0.967525	28.4816	19.2206	27.4307	11.7235	38.4846	0.62073	1.62493	0.87818	1.37129	2.92535	0.688388	3.4422	1.23219	1.5756	1.05135	3.50311	1700003E24Rik///BC061195	69357///100042663	Gm5941 pseudogene///cDNA sequence BC061195
1440176_x_at		0.54649	0.802058	1.27041	29.2501	5.20934	21.9967	9.37008	7.66501	1.62983	0.934265	1.90082	1.61879	1.02855	0.850562	0.873067	0.896157	1.47561	0.54649	0.782552	1700003F12Rik	75480	RIKEN cDNA 1700003F12 gene
1452863_at		1.16302	1.4269	1.37155	71.3872	97.9039	76.9295	143.77	103.226	1.62977	0.856443	1.3014	0.986626	1.14126	1.25384	1.33965	1.28062	1.16565	1.16302	1.34783	1700003F12Rik	75480	RIKEN cDNA 1700003F12 gene
1429482_at		2.01616	1.92816	0.84181	1.80969	20.5315	31.8744	6.03263	8.06527	5.56576	0.496901	2.09987	0.328866	1.07461	1.82719	0.795596	2.09578	0.968922	2.01616	0.784155	1700003H04Rik	384775	RIKEN cDNA 1700003H04 gene
1432354_at		0.44366	1.11196	0.227099	44.0136	22.0397	7.45126	17.9825	10.9411	0.513605	0.594131	1.63595	0.927674	0.961492	1.58772	2.10373	1.21841	0.976444	0.44366	0.357102	1700003H04Rik	384775	RIKEN cDNA 1700003H04 gene
1431103_at		0.537878	2.84483	1.74116	19.8649	37.7638	30.5127	9.26739	11.1675	2.82587	0.744774	3.93648	0.473979	0.670203	0.40856	2.07097	1.65999	2.31275	0.537878	0.923391	1700003P14Rik	75890	RIKEN cDNA 1700003P14 gene
1431967_at		0.738894	2.44508	3.87537	20.8599	29.789	29.5332	13.2943	9.21984	0.204669	0.188607	1.34176	0.682787	1.76292	0.715424	0.779566	0.832153	1.06298	0.738894	0.702862	1700006A11Rik	71824	RIKEN cDNA 1700006A11 gene
1430121_at		0.525661	5.06184	1.18096	5.79846	18.2303	26.7871	19.1743	15.7408	0.429397	1.30409	1.37446	1.49636	1.08774	1.61097	2.90432	0.437248	1.08361	0.525661	1.36158	1700006E09Rik	75437	RIKEN cDNA 1700006E09 gene
1457663_at		0.629452	1.5898	0.97429	6.49636	1	6.38399	2.53043	4.86602	1.22601	1.98032	17.5124	0.985391	0.51132	1.5304	2.03407	0.27284	0.454896	0.629452	0.642836	1700006F04Rik	75432	RIKEN cDNA 1700006F04 gene
1430182_a_at		1.42234	0.388484	2.8573	49.7678	27.5211	59.7266	15.0735	41.2188	0.222364	0.299008	4.30104	0.846226	2.02422	1.64656	1.91144	1.63397	0.319882	1.42234	0.855423	1700006J14Rik	321010	RIKEN cDNA 1700006J14 gene
1429542_at		0.596328	0.765246	1.48851	25.8178	6.06318	18.7747	18.0034	60.5966	0.652663	0.127117	1.59534	1.99473	2.75673	2.91106	2.07864	0.996859	2.19315	0.596328	0.737183	1700007B14Rik	71831	RIKEN cDNA 1700007B14 gene
1430199_at		0.615722	1.77372	0.852543	24.1302	1.99642	9.08529	5.84288	8.87213	1.86353	0.570156	0.764923	1.14533	0.66909	1.21573	1.43965	0.737156	1.74908	0.615722	0.482108	1700007E05Rik	114672	RIKEN cDNA 1700007E05 gene
1431984_at		0.66102	0.618716	1.37635	20.1617	16.998	23.62	19.1093	15.2046	1.006	7.7041	1.08321	0.678423	2.18374	1.44704	1.7392	1.06938	0.890355	0.66102	0.383346	1700007F19Rik	67850	RIKEN cDNA 1700007F19 gene
1453432_at		2.11162	1.43008	0.294763	85.8481	5.04987	44.9594	5.77129	14.3419	2.61257	1.10193	1.45634	1.3285	0.554407	0.494335	0.86288	0.356604	0.664579	2.11162	0.561494	1700007G11Rik	75784	RIKEN cDNA 1700007G11 gene
1431612_at		0.458018	2.65583	0.780651	12.2775	50.2156	13.7694	9.12618	5.83013	0.692632	1.81274	2.59193	0.997407	1.5169	1.94845	0.673173	0.333932	1.2858	0.458018	1.2095	1700007J10Rik	69320	RIKEN cDNA 1700007J10 gene
1430169_at		0.947871	0.898432	1.07767	55.0241	190.34	71.3652	74.8493	39.4718	1.39356	1.38683	1.56554	0.642613	1.04761	1.40305	1.62855	1.38718	0.889522	0.947871	0.856882	1700007K09Rik	69318	RIKEN cDNA 1700007K09 gene
1428705_at		0.800047	0.675199	1.10208	133.447	159.631	149.582	42.9395	42.262	0.584133	1.15477	1.73821	0.668929	1.01316	1.16261	1.19169	0.953718	1.09911	0.800047	0.983344	1700007K13Rik	69327	RIKEN cDNA 1700007K13 gene
1435403_at		1.15923	1.0311	1.1832	60.1372	34.7219	48.0391	43.0485	92.1838	1.39171	3.09758	2.48182	1.32604	1.18692	1.41697	2.91297	1.75662	1.14915	1.15923	1.26667	1700007L15Rik	100502742	RIKEN cDNA 1700007L15 gene
1428732_at		0.977065	0.997624	1.21447	69.8353	141.282	283.984	160.1	207.452	0.797169	0.933147	2.28922	1.19161	1.07522	0.952778	1.28671	0.897405	1.10621	0.977065	0.971068	1700008J07Rik	629159	RIKEN cDNA 1700008J07 gene
1441221_at		1.13362	1.68828	0.664258	26.5767	18.2623	23.9033	53.1351	5.73826	0.716673	1.13633	2.30559	0.79944	1.56227	2.37968	0.777291	1.30224	0.656269	1.13362	0.962765	1700008J07Rik	629159	RIKEN cDNA 1700008J07 gene
1434368_at		0.904136	0.910152	1.28986	3.39958	7.25042	9.05661	19.5263	28.8622	1.50625	1.33589	1.37649	1.17589	2.97024	0.542629	1.12847	2.38077	1.00635	0.904136	0.619032	1700008K24Rik	69311	RIKEN cDNA 1700008K24 gene
1433160_at		0.956134	0.605978	3.54429	13.0754	17.8656	4.15785	8.57442	14.4139	1.31351	2.19193	1.71406	1.70796	1.69519	1.21516	1.03198	2.6176	1.79782	0.956134	1.08833	1700008N17Rik	75449	RIKEN cDNA 1700008N17 gene
1445146_at		0.665243	1.07507	1.61058	50.202	75.0703	52.6863	68.3027	23.785	1.0454	0.831496	0.516981	0.452995	1.7703	0.895177	1.4409	0.961935	0.933456	0.665243	0.319989	1700008O03Rik	69349	RIKEN cDNA 1700008O03 gene
1454009_at		1.07369	0.583169	0.71582	77.3206	70.2357	10.4866	12.6519	29.0514	0.570196	1.47175	0.974987	1.0982	0.865277	0.492995	0.238344	0.951599	0.893594	1.07369	0.670263	1700008O03Rik	69349	RIKEN cDNA 1700008O03 gene
1458662_at		0.777545	0.942378	0.817558	1165.45	2510.95	147.075	198.773	232.784	0.141967	1.15783	1.16704	0.629184	1.0661	1.1903	1.02546	1.16505	0.866052	0.777545	0.611461	1700008O03Rik	69349	RIKEN cDNA 1700008O03 gene
1430284_at		1.2881	2.77274	9.27453	8.26215	48.9935	7.39973	28.3969	18.2782	0.522534	5.4355	1.66865	0.727746	0.837265	0.268182	0.184831	1.26035	0.609319	1.2881	0.644578	1700008P02Rik	69347	RIKEN cDNA 1700008P02 gene
1432505_at		0.981132	0.558503	0.74433	3.07466	2.39283	20.343	24.2349	4.80244	0.903562	1.66934	4.81374	1.76274	0.30261	1.50513	0.908694	1.6228	0.755	0.981132	0.924875	1700009J07Rik	75188	RIKEN cDNA 1700009J07 gene
1429747_at		0.520703	2.66647	0.622665	37.1212	51.1152	45.2528	52.9289	22.2889	0.75695	0.780464	8.51123	0.711989	1.90116	3.96212	1.63563	1.05811	0.667984	0.520703	0.878333	1700009N14Rik	75471	RIKEN cDNA 1700009N14 gene
1429827_at		1.28991	1.16107	1.81047	23.8872	9.65564	61.6876	8.72211	41.1737	1.06957	3.62879	1.91277	1.08091	0.794866	1.52705	1.76601	1.12407	0.701167	1.28991	0.807286	1700010B08Rik	75485	RIKEN cDNA 1700010B08 gene
1429636_at		1.56679	1.52502	1.74261	3.22851	11.7126	9.37737	8.81965	15.5615	0.361762	0.520416	0.520299	1.32078	1.5812	1.66432	1.50844	0.956749	1.12358	1.56679	0.965304	1700010D01Rik///Gm5941	76386///546347	RIKEN cDNA 1700010D01 gene///predicted gene 5941
1443839_at		0.999641	1.03538	1.15843	4.97365	3.65202	2.02599	5.76126	2.69482	1.51227	2.1586	1.26093	1.19827	1.70508	0.711906	1.32662	0.619812	1.34285	0.999641	0.518344	1700010H22Rik	75500	RIKEN cDNA 1700010H22 gene
1443840_x_at		0.720161	0.68051	0.659535	5.34367	3.38243	11.6803	38.6448	7.72378	1.00286	0.540369	2.72585	1.19752	1.18581	0.316533	1.54284	1.77174	0.814483	0.720161	1.34384	1700010H22Rik	75500	RIKEN cDNA 1700010H22 gene
1454238_a_at		1.73587	1.04637	0.594343	20.5347	27.4414	43.0953	32.3585	9.99596	0.492539	1.41703	3.13248	0.418834	0.684829	2.59771	1.69468	0.945206	0.6029	1.73587	2.26854	1700010H22Rik	75500	RIKEN cDNA 1700010H22 gene
1419624_a_at		1.57442	0.618946	0.714833	54.4503	51.1954	103.112	193.168	98.479	0.637852	1.1682	1.32294	4.02894	1.54184	1.18062	0.691233	1.11755	0.652183	1.57442	0.714958	1700010I14Rik	66931	RIKEN cDNA 1700010I14 gene
1436863_at		2.54493	1.4941	0.950086	29.0423	27.2746	39.3623	81.1457	57.7398	1.01439	0.919062	2.21687	0.615709	0.456651	3.76711	0.80549	0.231416	0.65171	2.54493	0.432932	1700010I14Rik	66931	RIKEN cDNA 1700010I14 gene
1449541_x_at		0.604702	0.661381	1.47033	50.0274	48.1418	83.3884	235.078	105.689	0.725929	2.10661	4.37032	0.778254	3.51823	0.885637	1.17189	1.03897	0.998059	0.604702	1.00195	1700010I14Rik	66931	RIKEN cDNA 1700010I14 gene
1431783_at		0.759118	0.341707	0.570648	6.63588	7.62599	14.9791	52.6586	20.1433	0.633199	2.09177	8.50952	0.218825	2.16913	1.79267	1.04824	0.825501	1.00274	0.759118	0.629443	1700010L04Rik	619808	RIKEN cDNA 1700010L04 gene
1420435_at		1.65295	0.768907	2.4991	26.4223	142.221	10.3298	41.1359	9.82193	0.84081	2.52102	2.28839	0.215762	1.22675	0.731543	1.36429	0.883225	0.695844	1.65295	1.85018	1700011A15Rik	66322	RIKEN cDNA 1700011A15 gene
1442926_at		1.0881	0.850854	5.44994	7.91739	5.82293	4.55318	3.42566	11.8916	0.954751	0.295614	5.11697	0.606778	0.245536	0.708119	7.44145	1.40919	1.35453	1.0881	1.23493	1700011B04Rik	100503727	RIKEN cDNA 1700011B04 gene
1429858_at		0.674952	1.49627	0.143544	22.972	8.72445	8.83248	20.4638	17.671	1.49081	0.791638	3.29538	0.61473	1.27105	0.544331	2.79057	1.98376	1.0142	0.674952	0.738099	1700011E24Rik	75467	RIKEN cDNA 1700011E24 gene
1419294_at		0.638901	0.613726	0.569901	20.5578	5.22812	36.5151	17.8062	23.5484	0.2006	1.3502	4.647	0.279064	0.312847	0.947	0.480115	0.417991	1.59258	0.638901	0.836252	1700011H14Rik	67082	RIKEN cDNA 1700011H14 gene
1429644_at		2.35334	2.32974	0.825356	11.7405	8.41042	4.00155	6.66604	4.93715	1.00344	0.713295	2.42861	0.735754	0.558502	0.691714	0.392192	0.801021	0.559165	2.35334	2.66015	1700011I03Rik	75444	RIKEN cDNA 1700011I03 gene
1453346_at		0.611079	1.1735	0.432381	35.6679	12.3295	23.2525	12.2098	8.33591	0.965123	1.69194	2.84591	0.724816	2.10006	0.962683	4.71843	0.561007	0.819981	0.611079	1.68387	1700011L22Rik	67687	RIKEN cDNA 1700011L22 gene
1436683_at		1.10257	0.550352	2.68991	2.42791	6.95684	2.04924	19.3645	6.74781	0.344297	0.906719	1.09979	0.211904	2.23825	1.49105	1.21937	1.17406	1.33552	1.10257	0.470852	1700011M02Rik	75443	RIKEN cDNA 1700011M02 gene
1429142_at		0.678371	0.41171	0.623391	23.3386	19.3352	18.1145	12.7371	47.2356	1.16659	1.25833	6.6371	1.62453	1.15909	2.43816	1.51023	1.41467	1.06017	0.678371	0.381936	1700012A03Rik	76382	RIKEN cDNA 1700012A03 gene
1428703_at		0.654161	1.0175	1.81179	7.7505	4.96769	4.4277	12.7963	6.62363	0.914709	1.10525	2.18231	1.07361	1.15476	0.922617	0.996051	1.31291	0.86918	0.654161	0.581789	1700012B07Rik	69324	RIKEN cDNA 1700012B07 gene
1428984_a_at		1.0496	0.527085	0.550941	9.38572	11.8111	26.1958	4.05055	6.97327	1.64028	1.05146	1.46039	0.498128	0.407492	1.03253	0.44559	1.91365	1.41259	1.0496	0.986657	1700012B09Rik	69325	RIKEN cDNA 1700012B09 gene
1459813_at		0.913154	1.26289	1.87446	329.751	85.8757	98.7623	261.922	15.8632	1.03823	0.775202	4.17495	1.07581	1.00606	0.944025	1.06984	1.05185	0.622488	0.913154	0.704055	1700012D01Rik///Tmem194	72243///210035	RIKEN cDNA 1700012D01 gene///transmembrane protein 194
1453460_at		0.62733	0.358529	1.77954	28.2069	116.02	11.7002	44.109	19.4566	0.574984	0.608352	1.27734	0.524339	2.38923	0.808854	4.84068	1.04457	0.770113	0.62733	0.126406	1700012I11Rik	69334	RIKEN cDNA 1700012I11 gene
1419187_at		0.431223	1.57223	0.837553	8.82608	5.8017	13.0193	8.67229	18.4988	0.682044	1.93192	3.13085	0.724741	2.02396	1.86301	1.26317	0.651596	1.30953	0.431223	0.849157	1700012L04Rik///Gm14474///Gm14484///Gm14501	76383///547154///547160///100042927	RIKEN cDNA 1700012L04 gene///predicted gene 14474///predicted gene 14484///predicted gene 14501
1443845_x_at		1.11102	0.428626	0.441219	11.7291	26.0402	40.5109	8.95902	19.7584	1.31589	0.543227	0.62743	1.33476	2.64343	2.05328	5.02235	1.7171	1.62881	1.11102	0.875288	1700012P22Rik	69364	RIKEN cDNA 1700012P22 gene
1453333_at		1.11602	0.822981	0.706471	20.7307	132.146	80.2636	72.8649	126.031	1.15826	1.32816	0.891871	0.818534	1.45778	1.43492	1.25526	1.07817	0.935962	1.11602	0.843811	1700012P22Rik	69364	RIKEN cDNA 1700012P22 gene
1437792_at		1.23662	1.267	0.732671	18.3287	41.6144	5.94284	53.455	35.0078	0.783115	1.54802	1.34152	0.669467	1.90744	0.664327	0.979817	0.770659	0.63802	1.23662	0.485982	1700013D24Rik	76921	RIKEN cDNA 1700013D24 gene
1428962_at		0.155538	0.943884	0.340411	36.3446	7.04255	26.9375	25.6623	7.03184	0.860976	1.00376	0.519181	0.623265	2.05003	1.26936	0.843093	0.68925	0.24429	0.155538	0.567971	1700013F07Rik	75504	RIKEN cDNA 1700013F07 gene
1445763_at		2.79742	0.706718	0.557895	8.52218	23.3037	16.8402	21.3305	4.55252	0.900964	1.62348	1.84767	1.12433	0.585693	2.19924	1.14084	3.48355	1.13522	2.79742	1.07815	1700013F07Rik	75504	RIKEN cDNA 1700013F07 gene
1453167_at		1.03486	0.416737	0.780264	3.73919	9.10145	9.03173	7.93103	33.8445	0.62261	1.57091	0.859586	0.596908	0.856567	1.1633	1.75756	1.29925	1.54342	1.03486	0.353848	1700013G24Rik	69380	RIKEN cDNA 1700013G24 gene
1453331_at		1.70487	0.725211	0.802263	5.1601	1.73968	7.43784	11.5351	13.0766	0.584596	0.39623	0.384032	1.93396	1.76489	0.816419	1.20308	2.64014	2.78687	1.70487	1.68667	1700013H16Rik	75514	RIKEN cDNA 1700013H16 gene
1437384_at		0.988285	1.08667	1.4166	7.98763	42.8939	18.3914	26.9976	9.99602	0.609399	1.24684	2.06211	1.35778	2.22669	1.84524	1.59239	0.585572	0.850571	0.988285	0.289486	1700015E13Rik	76925	RIKEN cDNA 1700015E13 gene
1456366_at		0.666955	0.443375	0.47987	42.0605	39.4628	26.2473	15.569	49.6954	1.06144	0.447965	1.95649	2.03902	0.709674	0.792683	1.40027	0.427235	2.22743	0.666955	0.704965	1700015F17Rik	381716	RIKEN cDNA 1700015F17 gene
1459995_at		1.36633	1.43519	0.907577	3.4746	3.72097	5.19121	1.39853	6.80757	1.46684	0.738241	2.95188	0.250841	0.663555	0.75096	0.656436	1.51691	0.717415	1.36633	2.59121	1700015G11Rik	100503036	RIKEN cDNA 1700015G11 gene
1432470_at		0.916147	0.709231	1.61388	7.00233	111.201	89.513	47.7769	43.2931	1.25358	1.88839	2.16699	0.910279	1.77983	0.487821	0.972641	0.90763	0.593698	0.916147	0.626347	1700016A09Rik	74227	RIKEN cDNA 1700016A09 gene
1430674_at		0.462832	1.19442	0.403239	8.00673	20.2828	10.5673	4.22603	24.8317	3.58364	2.16221	3.2703	0.468176	1.05784	1.67024	0.607721	0.635464	0.243279	0.462832	0.870358	1700016C15Rik	69428	RIKEN cDNA 1700016C15 gene
1425657_at		0.89235	1.24387	0.659282	16.049	4.19178	8.04815	23.232	13.3261	0.632015	1.10226	0.960465	5.42757	0.714023	1.41751	0.66107	0.575341	2.3147	0.89235	1.1993	1700016D06Rik	76413	RIKEN cDNA 1700016D06 gene
1436439_at		4.58712	3.77106	4.78657	4.07857	35.8017	7.46879	6.726	29.5486	1.2155	0.347443	1.30336	6.0002	1.51092	2.51453	2.73878	5.14762	2.47972	4.58712	3.24265	1700016G14Rik	666145	RIKEN cDNA 1700016G14 gene
1453879_at		0.576359	0.970281	0.505075	3.72017	10.2829	13.5195	6.63386	6.99014	0.76578	1.98911	2.69022	0.852695	1.41594	1.29763	0.981533	0.571717	1.96594	0.576359	0.745096	1700016H13Rik	74218	RIKEN cDNA 1700016H13 gene
1436593_at		0.94801	1.22244	0.265225	37.8221	178.642	20.5975	11.3294	19.0809	0.784569	0.961548	1.5184	0.527953	1.09305	1.52054	1.04207	0.292887	0.575004	0.94801	0.423614	1700016K19Rik	74230	RIKEN cDNA 1700016K19 gene
1438791_at		0.460367	0.571826	0.957519	4.14806	1.75945	14.7815	1.68354	5.57889	6.09032	1.01842	6.00992	0.285456	0.702875	4.39464	0.320776	2.39048	0.928255	0.460367	0.461796	1700016P04Rik	69413	RIKEN cDNA 1700016P04 gene
1429758_at		1.23917	1.14972	1.55376	99.5225	114.37	236.489	1941.5	46.8407	1.02844	1.8397	1.35604	0.443477	1.20818	1.00893	1.86943	1.056	1.3409	1.23917	1.57318	1700017B05Rik	74211	RIKEN cDNA 1700017B05 gene
1442689_at		0.595933	0.874514	0.630422	10.957	5.72126	11.5386	55.6665	14.713	0.873055	1.98462	2.67044	0.605489	1.86295	1.93006	0.942832	2.35962	0.870502	0.595933	0.756474	1700017B05Rik	74211	RIKEN cDNA 1700017B05 gene
1432214_at		0.13809	0.98693	1.41463	5.26676	3.40518	29.3557	11.6989	8.8256	0.734552	4.97702	1.18049	0.559116	2.46802	0.42658	2.08151	0.770074	1.94681	0.13809	5.59072	1700017D01Rik	69369	RIKEN cDNA 1700017D01 gene
1429645_at		0.626169	0.307439	0.375047	10.6335	20.2077	8.82282	2.87862	6.10115	1.30165	1.67606	1.57534	0.634558	0.774068	0.824501	1.33348	0.894862	0.501506	0.626169	0.388947	1700017G19Rik	100040882	RIKEN cDNA 1700017G19 gene
1432735_at		0.724907	1.18309	1.10347	63.5469	187.207	117.51	180.633	143.753	0.952137	0.788629	1.58492	1.00026	1.40042	1.05456	1.23487	0.949692	1.52264	0.724907	0.543215	1700017H01Rik	74231	RIKEN cDNA 1700017H01 gene
1457258_at		0.28512	2.3351	0.96339	25.2866	42.8245	9.58395	18.0954	13.2431	0.749372	1.19418	3.32004	0.249804	0.33419	2.60161	1.07884	1.41515	0.567153	0.28512	1.09829	1700017L05Rik	69370	RIKEN cDNA 1700017L05 gene
1430140_at		1.05517	0.588404	1.1644	107.364	14.5578	5.3034	9.39643	3.61976	0.95122	0.734047	1.53473	0.941717	1.03067	1.82304	0.871527	1.5979	3.81798	1.05517	0.395426	1700017N19Rik	66605	RIKEN cDNA 1700017N19 gene
1431567_at		0.71943	1.29713	1.6034	38.2313	33.6834	17.9348	42.9982	47.4884	1.29233	1.64413	0.863641	1.16367	1.20289	0.693961	4.44876	1.1003	0.640445	0.71943	0.476711	1700018A04Rik	71307	RIKEN cDNA 1700018A04 gene
1453900_at		0.81469	2.40006	1.72365	22.7164	49.1592	26.8937	72.475	25.0439	1.16004	1.93827	0.666983	0.600874	1.77784	0.853382	1.9865	0.784446	0.842547	0.81469	0.82064	1700018A14Rik	69391	RIKEN cDNA 1700018A14 gene
1429075_a_at		0.402442	1.98709	2.55989	8.93578	29.4076	37.8163	61.6177	41.6152	1.38635	0.382654	1.53855	2.19385	1.66246	3.37657	0.641335	0.414949	1.32027	0.402442	0.972918	1700018B08Rik	76405	RIKEN cDNA 1700018B08 gene
1451061_at		1.10748	1.33161	1.38098	14.5257	70.8885	34.307	12.4875	21.7363	1.22849	0.637226	1.63999	0.792207	0.619504	1.27821	1.05687	1.53207	0.907034	1.10748	2.25725	1700018B24Rik	66332	enhancer of rudimentary homolog pseudogene
1429853_at		1.22675	0.721601	1.03241	16.4518	36.2163	10.0676	51.3109	8.80845	0.591815	0.508314	1.75403	0.56239	0.671093	0.653957	2.73778	0.463067	1.37565	1.22675	0.349946	1700018C11Rik	75524	RIKEN cDNA 1700018C11 gene
1449923_at		1.28468	0.923488	0.985153	7.66965	5.23917	6.37201	8.6507	10.3616	1.01715	0.94288	2.23823	0.742681	2.40834	1.1309	1.5169	1.17974	0.801696	1.28468	1.14437	1700018F24Rik	69396	RIKEN cDNA 1700018F24 gene
1441861_at		0.337695	0.340564	0.90486	13.1418	1.9398	18.1901	6.07569	7.17126	1.44168	0.950019	2.123	1.6076	0.826361	0.837802	0.424459	2.37882	0.836497	0.337695	0.615689	1700018G05Rik	69388	RIKEN cDNA 1700018G05 gene
1431148_at		0.888046	0.960473	0.875316	24.5725	141.787	93.7657	109.338	34.7361	0.721748	1.16958	1.18662	1.24093	1.386	1.26558	0.774135	0.977659	0.86455	0.888046	0.845299	1700018L02Rik	67329	RIKEN cDNA 1700018L02 gene
1454385_at		0.97901	2.18409	6.39512	6.97976	46.0597	12.1777	11.5823	9.04456	0.755966	0.503978	3.09581	0.66067	0.622147	5.87805	2.03636	4.04869	0.88763	0.97901	1.03025	1700018P08Rik	73330	RIKEN cDNA 1700018P08 gene
1429037_at		0.391871	4.14214	0.667491	15.6121	3.85577	28.013	6.07184	23.6223	1.61081	0.489534	1.10541	1.19944	0.654794	2.37567	0.740363	1.10705	5.12543	0.391871	0.732831	1700019A02Rik	69397	RIKEN cDNA 1700019A02 gene
1453463_at		0.49772	1.09149	2.24453	11.7838	23.4061	12.8378	9.98341	50.0242	1.32107	1.26649	0.809909	0.691558	0.678072	2.11716	1.09824	1.53354	0.813397	0.49772	2.24008	1700019B03Rik	76406	RIKEN cDNA 1700019B03 gene
1430368_s_at		0.775707	0.774881	0.960502	130.926	486.765	220.958	16.4522	162.828	0.271739	1.02534	1.50792	0.96393	0.890647	0.632049	0.521644	0.725665	1.00385	0.775707	0.625563	1700019D03Rik	67080	RIKEN cDNA 1700019D03 gene
1444051_at		0.860736	0.799459	0.650778	159.104	848.233	387.808	91.4469	174.854	0.472283	1.13602	1.17956	0.87002	0.915693	0.750611	0.718745	0.951824	0.980695	0.860736	0.848946	1700019D03Rik	67080	RIKEN cDNA 1700019D03 gene
1420767_at		0.874107	1.1953	0.482842	28.3016	20.2722	96.9372	124.179	25.0873	0.821571	0.757622	1.06015	2.01183	0.602909	1.62452	1.69709	0.829266	1.23107	0.874107	0.683921	1700019G17Rik	75541	RIKEN cDNA 1700019G17 gene
1436669_at		0.714061	0.904268	0.693501	46.7047	36.0221	1696.1	9.50248	108.047	2.04919	1.22144	0.507763	0.527079	0.837883	0.851954	0.383638	1.07353	1.28757	0.714061	0.639146	1700019G17Rik	75541	RIKEN cDNA 1700019G17 gene
1436670_x_at		0.766212	0.825188	0.812976	77.236	102.172	1993.64	57.4958	185.388	0.375946	1.15725	0.707146	1.16609	0.944527	0.762811	0.494812	1.34914	1.0919	0.766212	0.802329	1700019G17Rik	75541	RIKEN cDNA 1700019G17 gene
1429513_at		2.32325	1.16475	0.633855	5.58172	8.12503	16.3729	9.18876	7.51259	1.07242	2.91953	1.50821	0.793509	1.5229	1.70328	2.18114	1.201	1.3995	2.32325	1.32795	1700019M22Rik	69423	NFX-like protein
1451001_at		0.713933	1.76353	0.443802	6.11474	39.4774	55.5593	9.30247	8.14881	0.905411	1.86472	4.84269	0.396362	1.53849	0.694886	4.54715	0.955185	0.298476	0.713933	0.684982	1700019N19Rik	67507	RIKEN cDNA 1700019N19 gene
1429924_at		1.09496	1.52918	2.82421	32.964	5.05835	23.9319	24.9952	55.1044	2.46101	0.412808	2.91749	1.12642	1.34494	1.78867	2.28121	1.64874	0.828057	1.09496	0.832895	1700019O17Rik	71863	RIKEN cDNA 1700019O17 gene
1447710_at		0.684456	0.773431	0.85446	8.84118	14.165	3.10774	4.50357	3.66894	2.14153	1.025	2.91915	6.87943	0.831306	1.91726	1.59372	0.924999	0.578557	0.684456	0.476401	1700019P21Rik	75546	RIKEN cDNA 1700019P21 gene
1430422_at		1.12526	0.647455	1.43813	41.4449	19.915	5.4498	55.8088	33.8587	1.10066	1.17058	2.61682	0.814966	2.28054	2.32279	3.20698	2.87496	0.359861	1.12526	0.781744	1700020A23Rik	75656	RIKEN cDNA 1700020A23 gene
1422633_at		0.623714	1.47206	1.84605	1.4924	25.3974	27.6409	24.3839	21.3347	1.2532	0.495829	1.00852	0.611309	0.439099	4.60359	1.26204	0.79342	1.01902	0.623714	0.581024	1700020D05Rik	75555	RIKEN cDNA 1700020D05 gene
1430989_a_at		1.59257	0.777065	0.864481	92.3949	161.819	330.917	913.607	252.825	0.733309	1.09744	1.01429	1.08285	1.0711	1.17956	1.34584	1.12875	1.37782	1.59257	1.07585	1700020I14Rik	66602	RIKEN cDNA 1700020I14 gene
1453779_at		2.19801	1.92042	1.37745	10.1256	60.8903	73.7695	199.03	32.8958	0.343151	1.24548	0.789632	0.880861	0.875415	0.488991	2.6592	0.864272	1.27992	2.19801	1.25394	1700020L24Rik	66330	RIKEN cDNA 1700020L24 gene
1429868_at		0.620113	2.92948	1.20683	27.6796	55.0208	6.21712	37.2492	6.96153	2.82516	1.06736	0.707703	0.174967	1.39322	1.57993	1.62077	0.352153	0.934661	0.620113	1.01377	1700020N01Rik	67692	RIKEN cDNA 1700020N01 gene
1430524_at		0.590558	3.53447	0.57094	29.8937	67.401	18.41	27.7095	22.4295	1.01172	1.63986	1.75468	0.463667	3.54525	1.87254	1.04882	0.72479	1.49787	0.590558	0.902565	1700020N15Rik///Gm6812	75509///627927	RIKEN cDNA 1700020N15 gene///predicted gene 6812
1421019_at		0.841119	0.919599	0.805993	9136.86	2462.98	2492.8	1206.78	1260.09	1.1439	0.992448	1.03152	0.867214	0.769972	0.770543	0.603469	1.21389	1.04304	0.841119	0.710598	1700021F05Rik	67851	RIKEN cDNA 1700021F05 gene
1429803_at		0.611234	0.748989	2.51904	3.81077	3.76351	4.70843	4.25099	8.05663	1.45428	1.32536	2.29724	1.22117	0.719068	3.11574	1.51731	1.13247	0.749034	0.611234	0.821099	1700021F07Rik	72221	RIKEN cDNA 1700021F07 gene
1453157_at		0.811911	2.71595	0.758021	29.6726	70.1963	28.7857	13.2827	10.9597	2.60859	1.82029	2.04662	0.85091	0.8909	1.90698	2.9039	1.65508	0.630418	0.811911	0.76034	1700022A21Rik	72252	glycerol-3-phosphate dehydrogenase 1-like pseudogene
1432341_at		0.839531	0.515034	1.06738	2.02818	10.2716	4.52341	5.29599	5.23481	0.582272	1.88751	0.440014	1.67323	2.20782	2.71103	1.25451	0.94156	1.04558	0.839531	1.20812	1700022A22Rik	71120	RIKEN cDNA 1700022A22 gene
1441078_at		0.895127	0.343555	0.655638	22.0359	14.6242	5.31456	36.2604	24.4843	1.6136	1.59635	16.2563	0.718504	1.77108	1.22774	0.666991	1.31212	0.589699	0.895127	0.732923	1700023F02Rik	69433	RIKEN cDNA 1700023F02 gene
1430764_at		0.762057	1.17252	1.28439	75.8788	59.0511	4.53447	29.38	16.2718	0.817539	0.423181	1.277	1.19527	0.574783	1.15555	1.11247	1.07278	1.15231	0.762057	0.861674	1700023F06Rik	69441	RIKEN cDNA 1700023F06 gene
1432069_at		0.805973	0.79594	0.530838	40.6061	29.3144	14.8541	43.9557	22.5926	1.37208	1.7176	3.26498	1.53384	0.722957	1.33594	0.64477	1.08506	1.13936	0.805973	0.531106	1700023G09Rik	73281	RIKEN cDNA 1700023G09 gene
1459253_at		1.17992	0.960685	1.11713	12.3589	80.0563	741.676	1152.9	88.6143	0.716158	1.07307	1.43612	0.963583	1.39437	0.932105	1.12991	0.909596	0.767602	1.17992	1.20174	1700023H06Rik	69442	RIKEN cDNA 1700023H06 gene
1430006_x_at		0.716166	1.23474	1.52838	30.3164	35.6418	18.1703	13.9928	36.6721	0.451917	0.672811	2.36237	2.04844	1.45099	0.95723	1.13121	2.1379	2.08319	0.716166	0.669128	1700024B05Rik///Gm10378///Gm7995	666233///100503856///101055806	RIKEN cDNA 1700024B05 gene///predicted gene 10378///predicted gene 7995
1441741_at		0.614585	0.589935	0.42337	18.1516	6.33754	9.04524	12.9035	4.69862	2.32746	1.05308	2.43234	0.647438	1.01778	2.05629	0.867354	1.411	0.992073	0.614585	0.870887	1700024B05Rik///Gm7995///Gm8267	666233///666744///100503856	RIKEN cDNA 1700024B05 gene///predicted gene 7995///predicted gene 8267
1454147_at		0.600768	2.16111	1.05595	2.56936	14.2182	2.62113	7.92248	9.82271	1.04221	0.207721	8.2085	0.562768	0.615841	2.10817	0.359602	3.71769	1.36578	0.600768	0.763451	1700024F13Rik	73270	RIKEN cDNA 1700024F13 gene
1429828_at		0.504194	1.12467	1.10708	4.36928	7.52081	16.794	9.55813	20.0592	1.41739	0.356116	3.07335	1.14186	0.51485	1.4309	2.49664	1.07667	1.14249	0.504194	0.434275	1700024P04Rik	69382	RIKEN cDNA 1700024P04 gene
1429640_at		1.14571	1.12701	1.27677	8.29187	21.1239	2.73249	1.72014	2.88705	3.25331	2.03823	0.806019	0.915953	3.99341	1.85316	0.856017	0.927565	0.448202	1.14571	1.47677	1700025F22Rik	69416	RIKEN cDNA 1700025F22 gene
1436431_at		0.85721	0.938186	0.833799	943.009	1060.8	683.604	272.655	587.014	0.673815	0.925322	1.01503	1.14238	1.01768	1.04656	0.867356	1.14725	0.958678	0.85721	1.059	1700025G04Rik	69399	RIKEN cDNA 1700025G04 gene
1444235_at		0.792987	0.862148	0.969227	183.181	608.375	498.926	78.2039	148.792	1.38546	1.0841	0.704159	0.871493	1.06169	1.25294	1.14902	1.00068	0.909858	0.792987	0.821556	1700025G04Rik	69399	RIKEN cDNA 1700025G04 gene
1455732_at		1.0532	1.07767	0.899726	1435.15	1038.54	391.345	431.66	558.204	1.11532	0.964334	1.14295	1.01065	1.1353	1.02842	0.954742	0.948504	0.972806	1.0532	1.0337	1700025G04Rik	69399	RIKEN cDNA 1700025G04 gene
1453793_at		0.676593	1.18391	0.975196	29.0621	50.8984	80.0886	119.266	69.4452	0.8113	1.04735	1.96978	0.73206	1.8492	1.19847	1.64639	1.2659	1.15347	0.676593	0.629001	1700026J12Rik	73255	RIKEN cDNA 1700026J12 gene
1452904_at		1.12064	1.27847	0.754299	40.3989	86.0989	42.1825	82.1917	38.4399	0.950351	1.88797	2.80355	1.0163	1.36758	1.45901	0.762392	0.711311	0.932216	1.12064	1.06068	1700026L06Rik	69987	RIKEN cDNA 1700026L06 gene
1458398_at		0.982238	1.75905	1.03211	49.9414	49.9734	8.07982	48.4413	40.2825	0.716768	1.23949	2.79311	1.68088	1.0327	1.04347	1.03248	0.766837	1.02655	0.982238	0.748694	1700027F06Rik	72268	RIKEN cDNA 1700027F06 gene
1430507_at		0.700984	1.3046	1.31739	15.7232	49.4319	59.5528	119.8	57.3441	0.642912	2.02946	2.1119	0.394797	0.956107	1.02362	2.36053	0.783266	1.08221	0.700984	1.27254	1700027J07Rik	69443	RIKEN cDNA 1700027J07 gene
1440352_at		0.848	1.28365	0.659765	5.36061	96.5825	12.1307	35.7996	28.5867	2.01302	1.07035	1.87161	2.03465	1.47467	2.22087	5.88057	0.540384	1.19305	0.848	0.611994	1700028E10Rik	625175	RIKEN cDNA 1700028E10 gene
1453459_at		0.783913	1.22094	1.52894	28.3756	90.1916	36.9764	50.539	29.6829	0.490929	3.374	1.24188	1.02145	1.82167	1.17937	2.49834	0.955371	0.857492	0.783913	0.401627	1700028I16Rik	70003	RIKEN cDNA 1700028I16 gene
1432186_at		0.63617	1.21085	0.942169	58.2732	131.419	77.9531	26.3664	25.5292	2.80963	1.69122	1.18035	0.710476	0.897935	0.591923	0.871214	1.38935	1.13656	0.63617	1.31411	1700028J19Rik	70004	RIKEN cDNA 1700028J19 gene
1419326_at		0.989722	0.911396	1.12412	24.629	43.8262	35.1653	58.5818	23.803	0.584123	0.475387	1.94333	1.61452	1.46385	0.776916	1.34975	1.185	1.02727	0.989722	0.758972	1700028P14Rik	67483	RIKEN cDNA 1700028P14 gene
1419715_at		0.665207	0.759016	0.511011	4.41262	45.1579	12.5432	5.66817	12.7168	1.1184	1.24527	1.73612	0.65853	0.636871	5.47243	0.700196	0.828032	1.48908	0.665207	0.424457	1700029F12Rik	66479	RIKEN cDNA 1700029F12 gene
1450999_a_at		0.815901	0.774981	0.92759	9.68299	56.6	14.4156	48.5027	57.7704	0.503932	2.85554	1.75799	0.405946	1.03251	0.995007	1.58329	0.812192	0.919092	0.815901	0.965818	1700029H14Rik	66501	RIKEN cDNA 1700029H14 gene
1438499_at		1.67398	0.569799	0.86849	61.7205	18.0844	22.701	11.92	10.8657	2.8029	0.567624	0.218245	0.275021	1.8335	1.25285	1.08042	0.784417	0.648418	1.67398	0.680451	1700029I15Rik	75641	RIKEN cDNA 1700029I15 gene
1438979_s_at		0.849079	1.06085	0.515172	252.197	173.851	171.429	122.361	88.0664	0.833425	0.961879	0.81772	1.07019	1.2785	1.17219	1.18228	1.06666	0.962126	0.849079	0.443194	1700029I15Rik	75641	RIKEN cDNA 1700029I15 gene
1453168_at		1.28706	1.05838	1.16291	34.7769	47.4425	83.5743	11.9715	69.7651	2.74545	1.46607	1.75357	2.38015	1.446	1.50974	4.66228	0.418758	1.26236	1.28706	1.23401	1700029J07Rik	69479	RIKEN cDNA 1700029J07 gene
1440793_at		1.65935	1.07879	0.442107	23.4313	23.8023	21.0451	9.09711	11.7375	1.77738	1.94657	1.38644	1.92129	0.983795	0.757071	0.576308	0.598713	1.08851	1.65935	0.602833	1700029M03Rik	69476	RIKEN cDNA 1700029M03 gene
1440794_x_at		0.371185	3.96688	1.30272	6.01305	11.9891	10.338	9.54955	52.773	0.731851	1.74209	7.30431	0.676862	0.43924	1.90481	1.32792	1.18693	0.780037	0.371185	0.596544	1700029M03Rik	69476	RIKEN cDNA 1700029M03 gene
1453154_at		0.670421	1.28055	2.85322	25.5519	30.7156	33.815	19.3695	12.892	0.891099	1.71043	0.786611	0.467049	1.52783	1.4767	5.77779	1.91825	0.959451	0.670421	0.82983	1700029M20Rik	73937	RIKEN cDNA 1700029M20 gene
1453975_a_at		0.644758	0.947798	1.00541	15.226	78.3523	52.1814	62.5377	20.1858	0.215165	0.878651	2.00821	1.06501	3.12309	1.45971	1.7642	3.77143	0.649253	0.644758	0.493327	1700029M20Rik	73937	RIKEN cDNA 1700029M20 gene
1449276_at		0.96438	0.609039	4.78573	6.33035	32.1009	38.0324	13.0208	10.5253	1.7537	0.529624	3.29769	0.389362	1.53089	1.01084	2.61572	0.516703	0.972434	0.96438	1.96726	1700029P11Rik	66346	RIKEN cDNA 1700029P11 gene
1454308_at		0.437819	0.776766	0.319153	7.95473	3.15598	10.937	12.2435	4.54182	0.980356	7.58839	0.594829	0.0763435	0.55781	1.56578	0.311451	2.02077	1.84314	0.437819	0.763596	1700030C10Rik	69513	RIKEN cDNA 1700030C10 gene
1430054_at		0.247905	0.398037	1.67189	5.84541	4.78548	12.4138	62.0795	17.6336	0.680186	0.145994	0.376119	0.352982	1.74519	1.04819	5.65727	0.150897	2.45418	0.247905	0.835415	1700030F18Rik	72277	RIKEN cDNA 1700030F18 gene
1430565_at		0.737007	1.20143	1.1995	4.03153	4.95234	7.67629	5.72873	6.8348	1.35517	0.925487	3.01142	0.484704	1.09505	1.94662	1.93529	1.63227	0.96505	0.737007	1.06425	1700030J22Rik	69528	RIKEN cDNA 1700030J22 gene
1424447_at		0.885583	0.934872	1.0358	201.283	239.393	364.776	410.233	242.91	0.922025	1.11559	1.75012	0.874028	1.1693	1.40057	1.58114	1.20417	0.936384	0.885583	0.850159	1700030K09Rik	72254	RIKEN cDNA 1700030K09 gene
1432116_at		1.16021	1.17118	0.758165	27.1328	76.6175	18.9859	22.1108	32.2056	1.34259	0.890911	1.21769	1.17817	1.4615	2.68024	1.46501	1.05144	0.998595	1.16021	0.552952	1700031F05Rik	73300	RIKEN cDNA 1700031F05 gene
1432551_at		1.59321	1.26845	7.40499	8.20188	34.1377	50.5334	5.1579	34.9831	1.68418	0.365141	1.22008	0.938728	0.738973	0.757304	2.33943	2.77151	1.52648	1.59321	0.658072	1700031F10Rik	73317	RIKEN cDNA 1700031F10 gene
1429611_at		0.533912	1.22697	1.12835	17.6413	29.7018	24.4246	49.5679	64.8398	0.491401	3.36379	4.47779	0.813226	1.21439	0.97495	1.72926	0.973675	1.00101	0.533912	1.30696	1700034E13Rik	78414	RIKEN cDNA 1700034E13 gene
1430060_at		0.702091	1.02043	1.00922	9.27808	3.25626	4.44088	6.18574	8.52012	1.07602	0.513755	1.73163	1.0625	0.887743	2.14001	1.42428	1.0002	0.793685	0.702091	0.652933	1700034G24Rik	67325	RIKEN cDNA 1700034G24 gene
1444093_at		0.95661	2.20164	0.846458	17.9113	8.84324	10.4543	19.8913	7.83924	0.998005	0.510919	3.40358	1.83689	1.88867	0.932962	1.2722	0.494947	0.788126	0.95661	0.60671	1700034H15Rik	98736	RIKEN cDNA 1700034H15 gene
1456959_at		0.643506	0.893618	0.910845	7.03168	56.7202	74.6836	106.546	21.5913	0.361428	1.50988	3.64938	1.01001	2.3278	1.41407	1.89557	0.784823	0.959543	0.643506	1.2892	1700034H15Rik	98736	RIKEN cDNA 1700034H15 gene
1419016_at		0.73269	0.570623	1.0233	3.69541	12.113	20.6512	20.6982	26.6961	0.790384	1.31949	10.6374	1.34321	1.89455	0.96129	0.509291	2.05998	1.38864	0.73269	0.628582	1700034I23Rik	73297	FUN14 domain containing 2 pseudogene
1454251_at		0.466192	1.44456	0.487992	48.9206	109.189	50.3211	50.9486	51.7411	1.83875	0.501564	1.0099	1.59929	1.60036	1.37677	0.998331	1.74335	0.84814	0.466192	0.937536	1700034J04Rik	73304	RIKEN cDNA 1700034J04 gene
1429875_at		0.960757	2.57767	1.55629	22.2611	4.92017	10.2761	17.5271	38.5447	1.56857	1.13291	0.823536	0.528593	0.842899	5.1126	1.99526	1.66911	0.464836	0.960757	0.409775	1700034J05Rik	73344	RIKEN cDNA 1700034J05 gene
1447740_at		0.791482	0.326626	1.46308	3.61202	4.3458	8.059	6.25669	4.72249	2.18336	1.06076	1.79616	0.459564	0.540991	2.22687	0.414831	1.59869	0.486328	0.791482	0.302718	1700034J05Rik	73344	RIKEN cDNA 1700034J05 gene
1453254_at		0.283782	0.651557	1.28278	23.5108	50.1845	39.7319	23.6496	62.8336	0.834015	1.72698	1.91102	1.8586	2.5791	0.645048	0.896571	1.7708	0.474756	0.283782	0.560199	1700034O15Rik	76606	RIKEN cDNA 1700034O15 gene
1459255_at		1.69791	0.735897	0.983344	46.4732	27.846	31.4633	26.1633	52.8377	0.577736	1.32447	6.25781	0.235421	1.75276	0.756409	0.984093	0.834588	3.40144	1.69791	0.690215	1700034P13Rik	73331	RIKEN cDNA 1700034P13 gene
1430188_at		0.627213	0.94883	0.811357	231.255	167.623	98.1147	181.386	245.056	1.15869	1.28572	2.76401	0.333972	1.13185	1.18278	1.55604	0.958691	0.862932	0.627213	0.910777	1700037C18Rik	73261	RIKEN cDNA 1700037C18 gene
1431501_at		0.79882	3.39437	1.67224	5.42232	26.8237	62.2116	231.163	29.7209	0.885832	1.72151	2.54761	0.553687	1.3707	0.495141	3.4605	0.774131	0.729669	0.79882	1.37665	1700037C18Rik	73261	RIKEN cDNA 1700037C18 gene
1419742_at		0.827943	0.800511	0.868773	102.919	398.863	51.1222	65.058	72.2876	1.1527	0.895812	0.986349	0.525277	0.907961	0.693201	0.429834	1.04692	0.988037	0.827943	0.90306	1700037H04Rik	67326	RIKEN cDNA 1700037H04 gene
1460262_a_at		0.864486	0.989281	0.863732	1218.97	1324.88	357.335	691.631	243.572	0.901267	1.14355	1.17249	0.753757	1.04791	1.13527	1.10916	1.12529	0.903433	0.864486	0.638431	1700037H04Rik	67326	RIKEN cDNA 1700037H04 gene
1457684_at		0.904963	1.26687	1.07174	69.4956	107.652	44.2868	63.5995	51.6789	0.825547	1.09904	2.35448	1.13555	1.23637	1.89605	1.16225	1.11413	0.619575	0.904963	0.698544	1700037H04Rik	67326	RIKEN cDNA 1700037H04 gene
1432395_at		0.964724	1.12132	0.270464	7.50054	24.5057	25.3362	73.9934	8.05509	1.23155	1.02055	1.53424	0.79366	2.29725	0.605634	1.54469	0.911753	1.18724	0.964724	0.769486	1700039E15Rik	76713	RIKEN cDNA 1700039E15 gene
1433297_at		2.30945	0.592257	0.677983	2.8443	4.16178	15.9043	14.4117	4.93718	0.281572	1.92427	1.37937	0.922262	2.04626	0.590946	1.97353	3.49027	0.541081	2.30945	0.709762	1700039M15Rik	74266	RIKEN cDNA 1700039M15 gene
1439559_at		0.562373	0.891169	0.928206	47.2701	32.2228	69.68	40.5413	89.4973	0.784267	0.578389	1.50391	0.771464	1.00499	0.837648	0.586572	2.01628	0.921552	0.562373	0.597413	1700040D17Rik	76602	RIKEN cDNA 1700040D17 gene
1428812_at		1.60491	2.16842	1.12169	3.04149	60.8538	59.9601	6.25048	2.71364	0.820233	0.187484	1.20585	5.23691	1.96357	1.47871	3.08102	0.793621	0.647733	1.60491	1.78197	1700040L02Rik	73287	RIKEN cDNA 1700040L02 gene
1457057_at		0.464188	0.824966	0.943497	72.6195	8.23541	52.1974	76.5384	74.9332	0.988622	1.23866	1.57941	0.414844	1.25393	0.4415	0.485779	1.13859	0.909337	0.464188	0.401919	1700042G07Rik	67323	RIKEN cDNA 1700042G07 gene
1430105_at		1.0655	0.85698	0.55838	14.0475	2.36348	13.6037	30.3339	10.7948	0.826382	1.14611	0.469957	0.852233	0.753037	1.881	1.42822	0.824115	2.99703	1.0655	0.590166	1700042O10Rik	73321	RIKEN cDNA 1700042O10 gene
1432557_at		0.551476	0.937874	1.20932	23.6301	74.83	59.7966	178.044	36.635	0.880345	0.896692	2.11146	1.90689	1.2848	0.714282	0.629182	1.00127	0.75349	0.551476	0.779885	1700045I11Rik	73350	RIKEN cDNA 1700045I11 gene
1460466_at		0.970761	0.940468	0.853716	292.329	137.685	49.1758	57.6867	1906.58	1.09973	0.931146	1.18968	1.02078	0.703409	0.699556	0.471561	0.463337	0.870655	0.970761	1.76542	1700047I17Rik2///Fam177a	73385///100101807	RIKEN cDNA 1700047I17 gene 2///family with sequence similarity 177, member A
1438044_at		0.932795	0.831636	0.914529	203.56	54.0988	94.5776	466.435	7054.72	0.51568	1.42328	1.41402	1.02735	1.14502	1.16442	1.73909	1.16277	0.900048	0.932795	0.948109	1700047M11Rik	67330	RIKEN cDNA 1700047M11 gene
1433190_at		0.767769	1.25515	0.606482	26.5415	47.5072	24.5045	11.9564	48.3213	1.33817	0.362342	1.22116	0.28983	1.43433	0.416124	1.68884	1.72802	0.452119	0.767769	0.808091	1700048B10Rik///4933433N18Rik///Gm31126///Gm31217///Gm31712///Gm31835///Gm32038///LOC105243762	71252///73465///102633258///102633381///102634028///102634193///102634460///105243762	RIKEN cDNA 1700048B10 gene///RIKEN cDNA 4933433N18 gene///predicted gene, 31126///predicted gene, 31217///predicted gene, 31712///predicted gene, 31835///predicted gene, 32038///uncharacterized LOC105243762
1432345_at		1.39883	0.824131	0.467363	14.7594	84.1726	6.74535	79.1205	44.468	0.79274	1.37268	0.935525	0.540373	0.9455	0.546606	0.696316	0.662874	0.585229	1.39883	0.784637	1700048F04Rik	73396	RIKEN cDNA 1700048F04 gene
1442131_at		0.39988	0.172759	1.41273	16.7515	50.9127	32.3742	27.6042	50.4917	0.154577	1.14162	1.10869	1.06536	0.312619	1.29559	3.22653	0.503059	1.50702	0.39988	1.03087	1700048M11Rik	100503166	RIKEN cDNA 1700048M11 gene
1457426_at		1.30285	0.735177	1.05831	57.6916	100.236	91.9891	31.0538	38.7755	0.633731	2.21844	1.73323	3.30352	1.21142	1.66003	3.75121	0.915143	1.24632	1.30285	0.778978	1700048O20Rik	69430	RIKEN cDNA 1700048O20 gene
1430323_at		0.479488	0.774121	0.853156	153.459	6.55525	3.72557	3.43914	6.88477	0.601465	0.274675	1.49307	1.90644	1.06337	0.906845	0.260182	3.1152	0.105068	0.479488	0.173673	1700049E17Rik1	666214	RIKEN cDNA 1700049E17 gene, gene 1
1430324_x_at		0.746745	0.799617	0.487876	192.304	34.742	13.1613	9.32726	22.3915	2.30139	0.92419	1.50736	1.317	0.710359	0.901774	0.510341	2.0679	0.353921	0.746745	0.552542	1700049E17Rik1	666214	RIKEN cDNA 1700049E17 gene, gene 1
1440171_x_at		1.05566	0.944103	1.02444	194.692	65.6145	69.9922	221.434	19.0584	0.835675	1.54025	1.01181	1.25695	1.26672	0.907368	0.69234	0.977498	0.809303	1.05566	1.1338	1700049G17Rik	73430	RIKEN cDNA 1700049G17 gene
1459339_at		0.954395	0.884285	0.989541	79.3783	104.574	154.652	195.408	29.9082	1.00224	1.3545	1.14268	1.4956	1.17921	1.26989	1.17196	1.15826	0.869846	0.954395	1.14679	1700049G17Rik	73430	RIKEN cDNA 1700049G17 gene
1454277_at		0.904024	3.29153	1.72251	7.96338	76.7629	22.3203	40.5312	6.57296	0.265112	0.883794	1.63926	0.828801	1.65034	2.7056	0.626345	1.04187	0.621668	0.904024	0.761988	1700049J03Rik	73365	RIKEN cDNA 1700049J03 gene
1419804_at		0.679961	1.0435	0.802263	13.3749	1.87297	4.4214	10.5793	9.81284	0.697813	0.608138	1.27393	0.561655	0.445315	1.19873	2.43855	0.677825	0.382142	0.679961	0.370474	1700051A21Rik	73366	RIKEN cDNA 1700051A21 gene
1440520_a_at		0.602901	1.16523	0.998974	19.6254	128.339	56.6986	214.632	137.034	1.00103	1.53392	1.94384	0.819215	1.44504	1.30289	2.02995	1.27248	0.894257	0.602901	1.01534	1700051A21Rik	73366	RIKEN cDNA 1700051A21 gene
1440521_x_at		0.885313	1.04953	0.370924	11.9687	75.431	28.9942	37.6873	21.8268	0.570386	0.617337	0.995917	0.652746	1.11027	1.74032	0.585195	1.32287	0.880981	0.885313	0.648417	1700051A21Rik	73366	RIKEN cDNA 1700051A21 gene
1440768_x_at		2.06804	0.903813	3.36832	11.6368	1.7252	3.10327	6.09757	11.758	1.78227	1.82523	1.57319	0.403269	0.62969	3.50948	1.61479	0.370429	0.688582	2.06804	0.362053	1700052I22Rik	67340	RIKEN cDNA 1700052I22 gene
1447572_at		0.49543	0.44806	1.30272	7.06714	29.1806	4.00456	7.27413	3.40712	1.72296	0.604073	3.18997	1.68215	4.06089	0.893745	1.04818	3.17047	1.42531	0.49543	1.36275	1700052I22Rik	67340	RIKEN cDNA 1700052I22 gene
1429136_at		1.10213	0.967178	1.04061	146.931	149.202	108.878	127.731	151.172	1.35082	0.846673	1.12009	0.715286	0.947066	0.857621	0.955155	1.32008	0.611489	1.10213	0.86688	1700052K11Rik	73431	RIKEN cDNA 1700052K11 gene
1440775_at		0.413885	3.0509	2.18558	4.52707	11.0318	15.5455	10.4522	8.17473	0.243154	1.73834	4.5534	1.0732	1.73212	0.392252	0.421888	0.735656	0.53171	0.413885	0.678113	1700054K19Rik	67336	RIKEN cDNA 1700054K19 gene
1432452_at		0.803069	0.924899	0.154856	67.0985	41.6581	48.2502	81.7983	62.6802	0.332221	2.00733	1.44828	0.395402	1.09065	2.38452	2.8341	1.55254	0.423615	0.803069	0.875189	1700054O19Rik	74272	RIKEN cDNA 1700054O19 gene
1429677_at		0.742152	0.967132	1.10281	14.9412	10.2597	4.16155	17.8862	11.5717	0.368754	3.94072	2.97167	0.98201	0.972757	2.31785	1.23674	0.455332	0.336742	0.742152	1.8003	1700056E22Rik	73363	RIKEN cDNA 1700056E22 gene
1457453_at		0.380829	1.0695	1.62711	4.57831	49.4379	31.7083	32.7716	15.586	0.669206	0.530257	1.34053	0.287225	0.761247	1.07957	0.706033	3.46181	1.25893	0.380829	0.653191	1700057G04Rik	78459	RIKEN cDNA 1700057G04 gene
1445737_at		0.530384	2.96109	0.93211	2.95175	9.18218	14.6621	5.83376	4.04719	1.90071	2.16533	6.05289	2.07525	1.65885	1.59798	0.820307	1.37864	0.586997	0.530384	0.889381	1700057H21Rik	73375	RIKEN cDNA 1700057H21 gene
1430499_at		0.847896	0.563265	0.704171	3.45706	3.83296	7.06256	7.2502	12.719	1.95088	1.17863	2.02534	0.190742	2.0609	0.460251	1.52665	1.78898	0.996516	0.847896	0.857693	1700058M13Rik	73423	RIKEN cDNA 1700058M13 gene
1444605_at		1.08221	1.60521	1.56622	7.75714	3.96142	4.44345	3.91394	3.6953	1.65317	3.10482	6.14559	2.32758	1.15552	0.550864	1.29839	1.96255	1.12185	1.08221	0.88408	1700061F12Rik	73438	RIKEN cDNA 1700061F12 gene
1430846_at		0.912303	0.951324	1.19313	21.6871	123.38	95.6428	114.711	81.7662	0.794438	1.34081	5.21526	0.962286	0.972721	0.814641	1.2621	1.00582	0.948253	0.912303	0.884732	1700061G19Rik	78625	RIKEN cDNA 1700061G19 gene
1437435_at		0.86096	1.06984	0.896922	3.07032	2.75176	4.11127	2.68612	4.67628	1.75395	1.33754	1.29012	0.614085	2.25052	1.2101	1.37182	1.15165	1.15325	0.86096	1.04655	1700061G19Rik	78625	RIKEN cDNA 1700061G19 gene
1430405_at		0.551152	1.60045	1.56941	6.80485	42.0747	47.1615	34.374	11.5723	0.996403	1.74754	3.86306	0.417562	0.872712	1.56427	0.380552	1.1322	1.4263	0.551152	0.645974	1700061I17Rik	433646	RIKEN cDNA 1700061I17 gene
1457421_at		0.867647	0.723854	1.3431	64.889	29.8971	31.2156	31.9558	93.4432	0.624704	0.624511	0.712128	3.71906	0.528113	2.19013	0.408803	0.849372	0.958863	0.867647	0.939441	1700063D05Rik	78500	RIKEN cDNA 1700063D05 gene
1459809_x_at		1.28634	0.890249	0.783869	27.7681	1.58284	33.6177	2.80099	15.9945	1.27586	0.599882	0.266007	1.39684	0.579562	0.494473	1.36898	0.69789	0.807527	1.28634	0.886982	1700063D05Rik	78500	RIKEN cDNA 1700063D05 gene
1431245_at		1.56659	0.294511	1.61939	2.8333	1.70055	4.37986	4.16982	7.40977	2.12873	0.649563	0.385063	0.226629	2.90986	3.82125	0.947384	1.05912	0.974302	1.56659	1.15935	1700063H04Rik	74269	RIKEN cDNA 1700063H04 gene
1432422_at		1.13208	0.668201	0.899632	42.4989	67.7606	29.4083	102.259	35.9006	1.41222	0.981063	4.44224	1.66177	0.995326	1.93418	0.529375	0.501493	0.792948	1.13208	0.666962	1700063K16Rik	76610	RIKEN cDNA 1700063K16 gene
1453667_at		1.05465	4.3223	1.13616	7.70468	5.42913	17.5508	11.149	3.73231	1.89844	1.42599	2.29341	0.565061	1.41118	4.43555	3.16281	1.62275	1.33867	1.05465	1.91709	1700065D16Rik	73410	RIKEN cDNA 1700065D16 gene
1440839_x_at		1.17296	0.975804	0.819519	12.9604	15.7883	13.0741	38.5955	25.5927	1.01383	1.4572	3.27104	0.978344	1.11001	2.34928	3.2477	0.757438	0.419244	1.17296	1.35099	1700065I16Rik	78462	gasdermin pseudogene
1430488_at		0.749979	0.364231	1.1082	36.8824	136.725	50.6598	73.7742	41.6783	1.10088	0.857239	1.92575	0.433553	1.15497	1.55489	0.624418	1.34437	1.05149	0.749979	0.522479	1700066B19Rik	73449	RIKEN cDNA 1700066B19 gene
1432564_at		0.553112	0.568045	4.48872	11.4154	15.6103	8.29586	36.2315	5.2796	0.6557	0.52357	0.636918	0.424129	2.49964	1.83659	3.32463	4.01114	0.798035	0.553112	0.987486	1700066C05Rik	78654	RIKEN cDNA 1700066C05 gene
1444567_at		0.747991	1.44705	1.13688	14.3787	25.568	45.7101	9.61337	7.85504	2.82563	1.20129	2.07476	0.837848	4.64438	1.14403	1.92825	1.11976	1.61065	0.747991	0.947243	1700066J03Rik	67339	RIKEN cDNA 1700066J03 gene
1431183_at		1.00891	0.816424	0.919606	62.9104	34.6753	52.9118	107.164	109.894	0.887008	0.417011	1.48852	0.780868	0.697307	0.887733	1.25302	0.643043	2.914	1.00891	1.08489	1700066M21Rik	73467	RIKEN cDNA 1700066M21 gene
1434422_at		0.826312	0.843893	0.828616	3299.19	946.574	1696.52	341.555	1685.99	0.858955	0.722271	0.543308	1.23664	0.689281	0.713491	0.588441	0.896994	1.0383	0.826312	0.667478	1700066M21Rik	73467	RIKEN cDNA 1700066M21 gene
1454124_at		0.936795	0.802481	0.815175	28.0647	74.9545	48.635	21.0794	30.1696	1.94818	0.611685	1.03776	0.199981	0.935007	0.601443	1.19144	0.800805	1.06725	0.936795	0.919768	1700067K01Rik	73453	RIKEN cDNA 1700067K01 gene
1420724_at		0.324143	0.221236	4.42235	11.2104	7.59582	9.29031	27.1347	3.99831	0.806935	0.284008	4.07635	0.739946	1.0752	1.6012	0.755582	1.07934	0.684933	0.324143	1.15099	1700067P10Rik	68224	RIKEN cDNA 1700067P10 gene
1432553_at		0.511403	1.25431	1.28656	11.5555	11.1042	27.985	54.4264	29.3867	0.674606	1.24637	2.87322	0.585343	1.36034	0.629377	0.817502	0.695837	0.851853	0.511403	0.838762	1700069L16Rik///Gm42003	381707///105246761	RIKEN cDNA 1700069L16 gene///predicted gene, 42003
1442779_at		0.364743	1.21365	0.695253	17.2278	94.9165	32.3935	19.4183	10.188	0.904374	2.12035	1.95416	1.3207	2.94402	3.75111	2.16084	0.74035	0.541349	0.364743	0.700519	1700071K01Rik	237880	RIKEN cDNA 1700071K01 gene
1417053_at		0.930059	0.845583	1.04362	3686.36	1737.65	2302.56	921.367	1797.65	1.58733	1.09737	1.45692	0.761111	0.868818	0.61858	0.409408	0.8383	1.00535	0.930059	0.891766	1700071K01Rik///Phb	18673///237880	RIKEN cDNA 1700071K01 gene///prohibitin
1448563_at		0.801518	0.887737	0.888871	4193.07	1507.31	1559.31	277.98	1213.77	1.59636	0.830788	0.70183	0.887038	0.840561	0.808237	0.595744	1.03138	0.898184	0.801518	0.828189	1700071K01Rik///Phb	18673///237880	RIKEN cDNA 1700071K01 gene///prohibitin
1432126_at		0.520534	0.219277	0.963815	13.7172	19.558	17.1447	8.411	35.3377	0.757288	0.458295	0.502066	1.03817	0.943435	1.13072	0.628538	0.995242	0.803781	0.520534	0.944448	1700072H12Rik	73493	RIKEN cDNA 1700072H12 gene
1420257_at		0.649321	0.5242	0.899536	5.73165	5.12176	11.9365	5.44883	20.1264	1.70944	1.13947	1.7651	1.39641	2.39437	2.02838	0.721952	0.319629	0.345552	0.649321	0.525431	1700073E17Rik	381827	ribosomal protein L7 pseudogene
1420258_at		0.433107	0.781577	0.166658	19.8368	5.78365	6.94916	50.9432	7.85799	0.478848	0.671766	0.907945	1.08026	1.31477	1.21856	0.683942	1.31025	1.24036	0.433107	2.04696	1700073E17Rik	381827	ribosomal protein L7 pseudogene
1447611_at		1.31042	1.14363	0.743157	13.5771	5.34872	8.28974	2.732	5.31824	1.13504	0.867526	2.73079	0.578332	1.80312	0.771556	0.998512	1.50883	0.758875	1.31042	1.49337	1700073E17Rik	381827	ribosomal protein L7 pseudogene
1432301_a_at		0.965989	1.46876	1.79105	2.68074	5.6385	20.1504	7.74652	16.7272	0.571506	0.320176	4.05096	0.367631	0.533082	0.551642	2.64451	0.20313	0.294831	0.965989	0.773784	1700074P13Rik	73481	RIKEN cDNA 1700074P13 gene
1419337_at		1.12066	1.30454	2.72369	12.2134	8.03272	4.11122	30.5183	12.8188	0.918713	0.778569	1.45846	0.530569	2.31838	1.59723	0.160518	0.651477	1.08605	1.12066	0.799435	1700080E11Rik	73532	RIKEN cDNA 1700080E11 gene
1430055_at		0.787207	1.13901	0.91243	154.785	254.241	191.633	235.365	209.299	0.915388	1.30751	0.760509	0.894446	0.961752	0.956158	1.30524	0.98845	1.38734	0.787207	0.953957	1700080G18Rik	73533	RIKEN cDNA 1700080G18 gene
1432138_at		1.9361	1.27269	2.47241	6.12769	11.7784	7.87892	16.8438	3.74237	0.234794	2.75766	5.91174	1.20613	1.67093	2.74658	1.17357	0.223722	2.08179	1.9361	1.04753	1700080N15Rik	73489	RIKEN cDNA 1700080N15 gene
1453453_at		1.05928	0.982745	0.93289	11.0272	4.71882	53.4789	42.7857	3.36122	0.502709	1.64795	1.92698	1.61032	0.296586	1.40974	0.786569	0.761986	1.25603	1.05928	1.37671	1700080O16Rik	74279	RIKEN cDNA 1700080O16 gene
1432772_at		0.959534	0.641149	1.40052	11.6345	101.719	8.69778	23.3118	46.7867	1.55248	1.15057	1.75207	1.28144	1.30729	0.990893	1.74099	1.20996	0.814489	0.959534	0.602806	1700081H04Rik	73477	RIKEN cDNA 1700081H04 gene
1454345_at		1.28011	1.20325	0.719923	21.9678	55.3108	19.7651	43.1876	67.6874	0.808088	1.03263	3.40412	1.72703	2.97469	0.782458	5.23748	1.71881	0.980314	1.28011	0.925642	1700081H04Rik	73477	RIKEN cDNA 1700081H04 gene
1447565_at		0.388951	2.13945	5.00602	10.6544	29.4027	11.1155	21.766	9.87434	0.218827	0.831025	1.69061	1.25129	0.621315	1.34943	3.18033	1.30796	1.63019	0.388951	0.238571	1700082C02Rik	68227	RIKEN cDNA 1700082C02 gene
1459755_x_at		0.82248	0.566455	1.38926	9.20912	36.8341	49.3077	11.8855	23.8826	0.431049	3.27306	0.388015	0.854453	0.65344	0.636661	1.06789	0.586772	0.548938	0.82248	0.585089	1700082C02Rik	68227	RIKEN cDNA 1700082C02 gene
1430508_at		0.900092	4.0496	1.31148	4.46447	32.9226	4.65007	21.6129	6.65548	0.785355	0.714685	2.855	5.75699	2.36808	2.97421	1.10174	1.31194	0.886144	0.900092	1.03512	1700084F23Rik	74280	RIKEN cDNA 1700084F23 gene
1432398_at		0.554608	1.22997	0.863975	8.47783	16.0995	17.4823	2.84912	6.35098	3.69129	2.18698	2.27467	1.71534	0.872921	2.63523	1.8139	1.19808	0.979369	0.554608	0.773508	1700084J12Rik	73486	ribosomal protein L7-like 1 pseudogene
1432319_at		0.907614	0.72392	0.696826	47.3679	44.011	21.9427	54.3734	39.0204	0.653948	1.57736	0.873268	0.370794	3.09733	0.759399	0.737545	0.902691	1.28084	0.907614	0.432594	1700085C21Rik	74283	RIKEN cDNA 1700085C21 gene
1432307_at		0.554671	1.33749	1.09592	4.86579	5.11577	5.55825	21.7814	6.94293	0.215018	1.44084	2.79978	1.00185	1.46462	1.74765	1.42946	1.62074	1.00971	0.554671	1.49559	1700086D15Rik	74282	RIKEN cDNA 1700086D15 gene
1455085_at		0.992463	0.848232	0.942433	546.882	693.974	120.278	4.32619	133.35	0.978971	0.693766	1.9836	2.02273	1.06562	1.06373	1.43226	1.09785	0.731716	0.992463	0.698911	1700086L19Rik	74284	RIKEN cDNA 1700086L19 gene
1443633_at		0.780083	0.585048	0.833434	176.571	43.9455	45.9072	23.6414	57.1279	0.569033	0.686091	0.810248	0.729618	1.35141	1.35146	0.912517	2.64911	2.79001	0.780083	2.45714	1700086O06Rik	73516	RIKEN cDNA 1700086O06 gene
1453479_at		0.535275	1.20438	0.712696	135.044	25.7768	78.3139	181.68	38.0691	1.13575	1.14696	1.61793	0.960428	1.17903	0.881807	0.967148	1.16844	0.830543	0.535275	0.925981	1700086P04Rik	67349	RIKEN cDNA 1700086P04 gene
1422774_at		1.34179	1.63015	1.16821	90.4831	429.123	421.477	65.0709	49.2432	2.06716	0.941812	4.97572	1.63041	0.859744	1.18278	1.1338	1.1134	1.25372	1.34179	1.2084	1700088E04Rik	27660	RIKEN cDNA 1700088E04 gene
1449832_at		0.460103	0.595572	0.769524	163.26	9.87818	36.2356	29.5569	31.5485	1.37209	0.922373	1.85531	1.49886	1.0687	0.404478	0.179753	8.22936	0.365609	0.460103	0.369359	1700091H14Rik	73553	RIKEN cDNA 1700091H14 gene
1457210_at		0.572947	0.463575	0.618298	9.1026	20.2781	9.69702	24.8353	7.48536	1.0737	0.887909	2.23794	0.399509	0.997141	1.08892	6.10944	0.453456	0.677863	0.572947	3.1421	1700092E19Rik	73576	RIKEN cDNA 1700092E19 gene
1420702_at		0.25597	0.215357	0.542236	3.4505	2.25873	2.11886	1.6106	2.69223	2.43311	0.71232	2.01898	4.09584	1.34646	0.858809	2.1541	3.89823	0.315495	0.25597	1.58811	1700093K21Rik	67358	RIKEN cDNA 1700093K21 gene
1429907_at		1.18681	1.0795	0.806072	206	142.306	363.949	327.347	199.865	0.940838	1.24554	1.03145	1.67676	1.76628	1.41247	0.77451	0.773126	1.00152	1.18681	1.09472	1700094D03Rik///4933434E20Rik	73545///99650	RIKEN cDNA 1700094D03 gene///RIKEN cDNA 4933434E20 gene
1448463_at		0.872488	0.907142	0.937583	4900.74	2903.65	2175.28	2231.19	2894.36	1.30457	0.990721	0.898892	1.03193	0.87969	0.837436	0.66106	1.24289	0.937777	0.872488	0.853474	1700094D03Rik///4933434E20Rik	73545///99650	RIKEN cDNA 1700094D03 gene///RIKEN cDNA 4933434E20 gene
1453733_a_at		0.965763	0.973323	0.917092	233.26	449.993	380.561	214.947	474.161	1.29494	0.922096	1.06553	3.5868	0.796387	0.843984	0.28186	0.904762	1.10566	0.965763	1.04055	1700094D03Rik///4933434E20Rik	73545///99650	RIKEN cDNA 1700094D03 gene///RIKEN cDNA 4933434E20 gene
1443955_at		0.922241	0.94491	1.15891	151.698	266.729	226.231	2205.66	268.178	0.887299	1.4496	1.37632	1.0152	1.4163	1.28881	2.11576	0.79059	0.83262	0.922241	1.04891	1700094D03Rik///4933434E20Rik	73545///99650	RIKEN cDNA 1700094D03 gene///RIKEN cDNA 4933434E20 gene
1447556_x_at		0.892777	1.45988	0.947111	9.5244	74.7152	100.604	289.039	80.2759	0.728698	2.54764	2.33454	0.742654	0.670193	1.20936	3.80282	0.727494	0.993275	0.892777	2.01252	1700094D03Rik///4933434E20Rik	73545///99650	RIKEN cDNA 1700094D03 gene///RIKEN cDNA 4933434E20 gene
1460266_at		1.68019	0.991069	1.03731	19.4405	17.4681	68.2065	47.9599	68.1059	0.769193	0.590225	1.94919	0.740186	1.72463	0.662868	2.57799	1.37799	0.607328	1.68019	0.376289	1700094J05Rik	67523	RIKEN cDNA 1700094J05 gene
1433328_at		0.607331	1.83349	2.00826	3.84028	1.278	34.2618	6.10392	6.65737	0.732059	1.39053	2.22085	1.40967	1.22561	2.1563	0.950315	1.42984	1.4338	0.607331	1.00756	1700095A21Rik	67524	RIKEN cDNA 1700095A21 gene
1430157_at		0.820808	1.56553	0.31946	16.4526	43.3732	17.4598	29.9073	29.2425	0.787582	1.81588	3.2074	1.98949	0.456385	3.50787	4.00232	1.78577	0.922591	0.820808	0.69793	1700095J03Rik	74293	RIKEN cDNA 1700095J03 gene
1440953_at		1.05255	0.903012	0.876338	34.1737	21.395	98.8264	95.8283	132.433	0.700169	1.25424	0.934863	1.69392	0.960279	1.21536	1.41736	1.02025	1.081	1.05255	1.02203	1700096K18Rik	73571	RIKEN cDNA 1700096K18 gene
1436419_a_at		0.474942	1.42883	0.383777	25.2798	29.2522	11.1457	154.811	8.64271	0.302998	1.00714	0.90838	17.9684	0.233767	0.478815	1.47464	1.34266	1.04286	0.474942	1.11302	1700097N02Rik	67522	RIKEN cDNA 1700097N02 gene
1455692_x_at		0.593046	1.97897	0.564575	73.1705	78.1687	59.0486	173.659	87.5332	0.630169	1.07543	4.35879	4.59963	1.11303	1.5346	1.27542	1.13746	0.993993	0.593046	0.635218	1700097N02Rik	67522	RIKEN cDNA 1700097N02 gene
1456546_at		0.690722	3.68634	2.15037	39.5371	75.3124	31.0228	81.1562	10.5273	0.410952	0.819359	2.83076	0.466988	2.08346	0.687423	2.38682	0.712499	1.03403	0.690722	0.867019	1700097N02Rik	67522	RIKEN cDNA 1700097N02 gene
1441817_at		1.17039	2.03071	0.475364	5.46968	8.86044	3.82774	10.4919	1.97269	3.08183	1.35999	3.39581	3.62235	0.54269	2.51884	1.14669	2.51062	0.763288	1.17039	0.800048	1700099I09Rik	76624	RIKEN cDNA 1700099I09 gene
1453679_at		0.898232	1.32947	0.319008	2.55075	1.84029	13.6312	2.30827	7.88228	1.01259	2.14472	5.33932	0.813835	4.01768	1.95954	0.723714	0.442605	1.18921	0.898232	0.510281	1700100I10Rik	74982	RIKEN cDNA 1700100I10 gene
1432239_at		0.622912	2.23394	0.587179	8.00735	9.6267	5.1433	15.3246	15.6757	0.627519	0.861873	2.74164	1.06657	2.72047	0.442273	2.37739	2.52699	0.851935	0.622912	2.01304	1700102J08Rik	74290	RIKEN cDNA 1700102J08 gene
1419531_at		1.27984	0.680794	2.82634	20.3633	66.6942	63.2004	77.0896	13.7708	0.94958	1.10383	1.27349	1.15059	1.35749	0.760907	1.88592	0.307882	0.780988	1.27984	0.770526	1700102P08Rik	112418	RIKEN cDNA 1700102P08 gene
1453508_at		0.863881	0.965256	1.04565	13.0102	46.9343	16.7148	20.2613	49.8292	0.64037	1.89521	0.54584	0.403781	1.7944	2.70169	1.33305	1.63552	0.862904	0.863881	0.849921	1700104B16Rik	100504592	RIKEN cDNA 1700104B16 gene
1430061_at		1.02328	0.44349	0.375732	20.4727	45.4993	14.9651	7.50959	55.9487	1.32441	0.201044	1.07263	1.73241	1.34585	0.748243	1.11639	1.55913	0.703183	1.02328	0.773378	1700105P06Rik	654802	RIKEN cDNA 1700105P06 gene
1430202_at		0.793079	7.50186	1.29378	19.3219	6.79786	5.94412	19.2147	30.9814	0.580114	0.309225	8.5396	1.1684	1.08211	0.793266	1.14693	0.736907	5.38194	0.793079	1.25725	1700108F19Rik	73272	RIKEN cDNA 1700108F19 gene
1453447_at		0.996236	0.671915	1.37596	19.8966	35.9148	50.8237	64.442	27.0917	0.430491	0.378135	0.333866	0.460988	1.31277	0.805069	0.853511	2.53067	1.5709	0.996236	0.443443	1700109H08Rik	77036	RIKEN cDNA 1700109H08 gene
1432371_a_at		0.389248	0.31841	0.708513	6.08546	4.51103	5.25109	2.8917	22.2083	0.65908	2.80408	7.31299	1.35351	1.57023	4.7804	3.39185	1.34071	1.55272	0.389248	0.933774	1700109K24Rik	74303	RIKEN cDNA 1700109K24 gene
1453046_at		0.132731	2.90247	0.712399	2.52998	2.79387	1.96101	219.519	7.3304	0.535268	0.11296	0.597526	0.954212	1.24529	0.389499	0.766647	0.73277	1.1748	0.132731	0.779331	1700110I01Rik///4930521O11Rik///Gm10410///Gm2977///Gm3050	73549///74715///666808///100040807///100040935	RIKEN cDNA 1700110I01 gene///RIKEN cDNA 4930521O11 gene///predicted gene 10410///predicted gene 2977///predicted gene 3050
1432256_at		1.69429	1.53109	1.69544	4.26043	9.83165	3.01829	37.4548	12.6896	0.747262	0.818142	2.75775	0.194638	1.85926	1.04129	1.61982	4.40592	0.644125	1.69429	1.04981	1700111N16Rik	74305	RIKEN cDNA 1700111N16 gene
1430886_at		7.48393	1.04659	3.2323	97.8972	1	39.385	760.348	5.19949	1.33321	0.818344	1.91621	0.664863	1.20569	1.18277	1.60228	0.613456	2.12074	7.48393	5.88882	1700112E06Rik	76633	RIKEN cDNA 1700112E06 gene
1430887_s_at		0.903722	1.02726	1.58389	24.9105	19.0464	21.7099	215.6	21.7795	1.51051	0.733022	2.98854	2.6838	0.708119	0.819091	0.799134	0.79217	0.763817	0.903722	0.61933	1700112E06Rik	76633	RIKEN cDNA 1700112E06 gene
1431988_at		1.10072	1.56353	0.899017	64.627	46.1236	32.8942	95.9422	35.5275	1.15602	0.905256	0.877343	1.51956	1.30452	1.02773	0.455624	1.08875	1.0299	1.10072	0.864062	1700112E06Rik	76633	RIKEN cDNA 1700112E06 gene
1429674_at		0.920426	2.61711	0.600449	27.4445	21.3241	88.6264	46.4598	16.6276	1.01299	1.28325	8.32446	2.31837	1.3726	0.983617	0.840121	1.02347	0.869908	0.920426	2.21197	1700113H08Rik	76640	RIKEN cDNA 1700113H08 gene
1440172_s_at		0.31426	2.08836	2.36706	6.63511	11.1665	11.2059	4.831	3.34826	0.408282	1.35021	4.88416	0.261581	0.935105	0.130003	0.414992	0.923764	2.10295	0.31426	4.93728	1700113H08Rik	76640	RIKEN cDNA 1700113H08 gene
1432563_at		0.725344	3.57445	1.48541	9.30844	11.2991	11.9695	7.65426	9.42733	1.06477	0.902431	1.55736	0.706426	0.847655	2.20752	1.93363	1.23824	1.06165	0.725344	0.638847	1700116B05Rik	78639	RIKEN cDNA 1700116B05 gene
1430461_at		1.04753	4.15921	1.68187	6.00393	47.5348	8.2377	56.4715	22.8159	0.385034	0.51415	1.79053	0.945239	0.635374	1.93373	1.40094	0.547728	1.19241	1.04753	0.993259	1700120E14Rik	73606	RIKEN cDNA 1700120E14 gene
1420681_at		0.95085	1.55223	1.39697	16.2836	114.406	22.2027	77.3351	35.502	1.56294	1.6778	1.83705	0.944661	0.971558	1.13259	1.16312	1.14329	1.05826	0.95085	0.676822	1700120K04Rik	68232	RIKEN cDNA 1700120K04 gene
1432340_at		0.586246	0.510329	1.08536	40.7459	115.515	65.0109	125.589	81.5481	1.19487	0.502389	1.84607	1.08492	1.58931	1.63121	1.66963	1.06545	1.35902	0.586246	0.636649	1700121N20Rik	76639	RIKEN cDNA 1700121N20 gene
1432496_at		0.444783	0.934776	0.965952	8.80255	26.87	14.3003	34.7474	23.4194	1.45804	2.82054	3.67294	0.418984	1.05383	0.766967	1.21554	1.07511	0.453478	0.444783	0.910309	1700122O11Rik	76651	RIKEN cDNA 1700122O11 gene
1453942_at		0.672874	1.05255	0.402102	41.0649	80.3983	15.7553	70.3186	20.8897	0.939122	1.07721	2.17406	0.755172	1.1814	2.18099	1.65296	0.961512	1.06032	0.672874	0.825649	1700123I01Rik	622554	RIKEN cDNA 1700123I01 gene
1421675_at		0.842989	0.78544	0.97184	41.2006	92.9427	51.2342	19.6658	47.3675	1.86558	1.50479	1.95233	0.992942	1.54031	0.97286	0.30881	0.657182	1.0007	0.842989	0.783304	1700123K08Rik	76658	RIKEN cDNA 1700123K08 gene
1428486_at		0.717985	0.253845	0.783066	43.9871	3.84085	13.7615	26.8822	13.3237	0.521352	1.75079	1.18143	1.77361	0.337138	1.10337	1.32224	3.43504	2.10557	0.717985	3.3694	1700123L14Rik	78482	nucleoporin 50 pseudogene
1458583_at		0.772138	1.48069	0.741857	25.251	125.732	52.2352	49.3903	46.9693	1.51548	1.0616	1.3491	2.05397	1.72945	1.24593	1.21468	1.6788	1.49299	0.772138	0.879654	1700123O12Rik	73624	RIKEN cDNA 1700123O12 gene
1416917_at		1.12105	1.15628	1.03713	1903.49	1133.06	2444.37	1051.12	2092.01	1.26692	1.17884	1.05955	0.95627	0.923789	1.09567	0.961152	0.938401	1.07591	1.12105	1.15866	1700123O20Rik	58248	RIKEN cDNA 1700123O20 gene
1447798_at		0.534096	0.623921	1.00062	18.1777	2.27348	6.38049	1.8515	1.51871	4.25727	0.398041	0.335742	0.327981	1.24712	0.567194	1.06187	4.979	0.0964539	0.534096	0.535223	1700123O21Rik	68238	RIKEN cDNA 1700123O21 gene
1429873_at		1.09553	0.852341	0.691023	7.0761	19.2676	25.7582	37.6193	12.3188	0.385693	0.867965	0.896724	0.851852	0.333039	2.36014	1.26868	1.69098	0.909156	1.09553	0.585782	1700125H20Rik	73634	RIKEN cDNA 1700125H20 gene
1432907_at		0.945745	1.31617	1.21519	5.99598	3.22961	30.9701	39.8083	24.9042	0.721643	0.368885	12.6603	1.40672	0.876075	2.88795	7.18885	0.653616	0.597324	0.945745	1.96847	1700126A01Rik	73602	RIKEN cDNA 1700126A01 gene
1432285_at		0.58274	0.681799	0.949491	73.2124	89.4358	41.1929	133.849	54.4108	0.91643	0.978346	1.59935	0.837064	1.38714	1.09195	1.12361	0.801758	0.806264	0.58274	0.769857	1700128F08Rik	76669	U1-snRNP binding protein homolog pseudogene
1423469_at		0.983161	1.0765	1.18609	36.9323	60.6073	40.9531	26.4729	55.6288	0.773626	0.112381	0.949202	0.409655	0.600455	1.38977	1.47228	0.569262	1.01444	0.983161	0.553182	1700129C05Rik	67932	RIKEN cDNA 1700129C05 gene
1431552_at		0.361994	1.0013	0.98143	1.418	1	2.93662	3.71701	6.39497	1.66541	0.592926	2.80211	1.2453	1.80665	2.01291	0.322441	0.967304	0.665299	0.361994	2.00652	1810006J02Rik	69030	RIKEN cDNA 1810006J02 gene
1456198_at		1.48864	0.92191	0.496325	14.1846	8.84262	21.2966	21.5721	8.38051	0.143208	0.191752	1.59243	6.0113	0.781003	1.167	2.1101	1.62222	0.657938	1.48864	0.447398	1810007D17Rik	69055	RIKEN cDNA 1810007D17 gene
1459141_at		0.962438	0.745048	0.493778	30.7252	8.16997	9.66382	26.5036	14.5461	0.55805	0.252378	8.95214	0.208057	3.88984	1.10078	0.506283	1.22995	0.661379	0.962438	1.67459	1810008I18Rik	100503969	RIKEN cDNA 1810008I18 gene
1417886_at		1.24351	1.18997	1.09941	2252.95	518.598	926.363	1042.88	1055.81	1.22287	1.20155	2.28725	0.908468	1.11547	0.975772	0.934626	1.07601	1.11557	1.24351	1.25732	1810009A15Rik///Lbhd1///LOC105242733	66276///102308570///105242733	RIKEN cDNA 1810009A15 gene///LBH domain containing 1///uncharacterized LOC105242733
1422918_at		0.795047	0.402523	1.34794	12.9646	57.7045	43.622	65.2945	27.5018	1.42614	0.736738	0.745654	3.2595	0.634607	1.31752	1.69871	1.38631	0.70941	0.795047	1.01649	1810009J06Rik///Gm2663	73626///100040208	RIKEN cDNA 1810009J06 gene///predicted gene 2663
1429730_at		0.910437	1.22752	0.989805	232.741	252.179	216.523	397.25	168.79	0.757457	1.57593	1.75639	1.11518	1.31592	0.942185	0.901693	1.19615	0.905678	0.910437	0.900183	1810009N02Rik	69099	RIKEN cDNA 1810009N02 gene
1436814_at		0.478364	0.682996	1.27181	227.616	23.27	13.9145	26.038	75.8124	1.1174	0.995204	0.680063	2.01	1.40653	1.71823	2.3159	2.66239	0.721198	0.478364	1.14928	1810010D01Rik	100040049	RIKEN cDNA 1810010D01 gene
1436815_x_at		0.916314	0.761072	1.02705	494.812	111.999	43.9472	83.7994	106.176	0.258448	0.711338	0.414532	0.974076	1.44847	0.658358	0.778809	0.882867	0.81137	0.916314	0.378579	1810010D01Rik	100040049	RIKEN cDNA 1810010D01 gene
1458909_at		1.19286	0.540229	1.42967	6.73107	45.2192	7.68925	20.4251	33.4617	0.582787	3.21638	0.494075	0.430901	0.57875	1.43514	1.81185	0.779197	2.64522	1.19286	0.381906	1810010D01Rik	100040049	RIKEN cDNA 1810010D01 gene
1428809_at		1.72546	0.700505	0.837751	17.1879	136.985	417.922	10.0207	56.6813	1.03211	2.35798	1.99038	1.70242	1.13146	1.22034	0.817255	1.45392	1.38392	1.72546	6.08985	1810010H24Rik	69066	RIKEN cDNA 1810010H24 gene
1432209_at		0.550358	0.83434	0.537592	111.913	37.7946	318.863	38.5349	11.5349	0.699158	0.965652	0.744321	0.704749	1.04759	0.600422	0.5719	0.889996	0.688575	0.550358	0.983155	1810010K12Rik	74169	RIKEN cDNA 1810010K12 gene
1429604_at		0.95961	2.53725	1.46197	8.09015	10.8081	9.75739	280.901	13.5012	0.685683	1.79386	1.88902	0.560924	1.10382	1.06577	2.43235	0.812572	1.42988	0.95961	0.92286	1810011H11Rik	69069	RIKEN cDNA 1810011H11 gene
1454122_at		0.495021	0.868791	2.92881	8.86671	11.6216	2.80611	10.421	9.24706	1.52568	0.371548	4.87865	1.07222	3.77245	0.588209	1.86119	0.897736	0.530056	0.495021	0.559008	1810011H11Rik	69069	RIKEN cDNA 1810011H11 gene
1451415_at		2.35757	1.26031	1.28495	83.9101	206.471	621.068	2486.49	12.794	1.06382	2.20243	1.40059	2.38581	0.961168	0.913112	2.06633	0.408905	0.850939	2.35757	5.91988	1810011O10Rik	69068	RIKEN cDNA 1810011O10 gene
1435595_at		1.62532	1.75788	1.64019	78.287	79.1187	203.729	2469.77	29.5959	0.859669	0.674481	1.88317	2.06341	1.66828	1.00556	4.02891	0.826198	1.12521	1.62532	1.89341	1810011O10Rik	69068	RIKEN cDNA 1810011O10 gene
1420214_at		0.729687	2.9579	0.646139	14.1123	5.56646	19.3367	12.3836	8.5361	2.10863	2.14101	1.56672	0.371857	1.23542	2.03229	0.279726	1.32842	0.871272	0.729687	0.901452	1810012K16Rik	69108	RIKEN cDNA 1810012K16 gene
1420215_x_at		1.21055	1.38966	1.04588	10.1496	5.5741	25.7733	30.2798	12.8279	0.546183	2.43334	2.76618	0.645223	1.01696	2.04022	1.38161	1.14728	0.71659	1.21055	0.927054	1810012K16Rik	69108	RIKEN cDNA 1810012K16 gene
1420216_at		1.04471	1.87534	0.550351	32.2575	56.1781	13.7411	49.9544	33.1702	1.16288	1.10233	1.91968	0.86896	1.60877	1.46515	3.13274	0.321084	0.898958	1.04471	0.731752	1810012K16Rik	69108	RIKEN cDNA 1810012K16 gene
1447594_at		0.607548	1.5098	0.455019	62.7078	2.59497	15.2497	25.9729	6.81553	0.929068	3.99912	0.350822	0.996248	0.783896	1.33409	3.83592	1.16901	3.33149	0.607548	1.23903	1810012K16Rik	69108	RIKEN cDNA 1810012K16 gene
1447595_x_at		1.56727	1.08194	0.969412	17.1086	3.64324	15.5449	64.3399	10.2211	0.856723	2.08925	1.24982	1.59656	0.409887	1.26174	1.9832	0.594315	1.06181	1.56727	0.890397	1810012K16Rik	69108	RIKEN cDNA 1810012K16 gene
1447902_at		0.644954	2.73815	1.44816	30.6694	63.2639	45.9178	42.9568	34.8627	1.2681	1.23348	2.92247	0.565121	1.55003	1.20768	3.72486	1.78048	1.38508	0.644954	0.404475	1810013A23Rik///Ppard	19015///69050	RIKEN cDNA 1810013A23 gene///peroxisome proliferator activator receptor delta
1454271_at		0.705523	1.03992	1.41862	39.2716	22.2212	79.7761	98.6702	65.7016	0.70146	1.123	3.23408	0.8259	1.23476	1.13943	0.388175	0.811556	1.1817	0.705523	0.589239	1810013D15Rik	69042	RIKEN cDNA 1810013D15 gene
1431018_at		1.10636	1.19358	1.07142	95.9727	114.039	108.688	99.239	111.974	0.750361	2.07963	0.572265	1.10426	0.853879	1.36364	0.32344	0.813277	0.885078	1.10636	1.88223	1810013L24Rik	69053	RIKEN cDNA 1810013L24 gene
1435546_a_at		1.21154	1.04796	1.22268	1130.42	1004.53	1603.72	1811.15	976.68	0.761691	0.92492	0.788528	1.30605	1.11815	1.14158	1.03826	1.03998	1.12581	1.21154	1.15938	1810013L24Rik	69053	RIKEN cDNA 1810013L24 gene
1429260_at		1.24978	1.08954	1.06298	52.6185	57.448	374.957	154.295	50.2345	0.882159	0.884828	1.95195	0.969659	1.31958	0.919114	1.90455	1.3231	0.871949	1.24978	0.509279	1810014B01Rik	66263	RIKEN cDNA 1810014B01 gene
1431083_a_at		1.08734	0.780654	1.04334	10.9922	21.7378	69.0255	18.5787	18.7592	1.08028	1.87282	0.775159	1.46347	1.23951	1.17016	2.66837	1.28823	1.74611	1.08734	0.659056	1810014B01Rik	66263	RIKEN cDNA 1810014B01 gene
1431084_x_at		0.627952	0.838578	0.869925	11.3171	31.1443	125.855	72.6331	20.0645	1.04821	1.37631	6.03699	2.94092	1.06454	1.03925	0.756014	1.71528	3.13378	0.627952	0.694217	1810014B01Rik	66263	RIKEN cDNA 1810014B01 gene
1453870_at		1.3641	0.491492	0.338021	22.8985	11.147	18.5252	43.9497	38.3257	0.868912	0.842237	5.75894	1.20287	1.22918	0.991802	1.63163	1.48238	1.01432	1.3641	0.653747	1810018F18Rik	69166	RIKEN cDNA 1810018F18 gene
1431175_at		0.799961	1.74019	0.882516	31.5077	42.9715	27.2671	117.94	22.7476	0.79792	0.20432	4.1767	3.66261	2.09166	1.98718	3.57266	2.11067	0.803773	0.799961	0.748187	1810019D21Rik	69771	RIKEN cDNA 1810019D21 gene
1430410_at		0.683679	0.345415	0.865944	15.5516	10.1845	23.5962	6.52873	24.8563	1.24622	0.549299	3.41975	1.40274	1.14603	0.595963	1.0243	1.98448	0.704774	0.683679	0.818085	1810019N24Rik	69086	RIKEN cDNA 1810019N24 gene
1448038_at		1.22047	1.0086	1.0513	98.7558	48.0268	322.206	429.911	200.61	0.971143	0.930528	1.94356	0.569773	1.53844	1.24727	2.85923	1.76573	1.19221	1.22047	0.721087	1810021B22Rik	69120	RIKEN cDNA 1810021B22 gene
1454356_at		0.782166	2.01312	1.43716	12.1635	22.2021	27.3989	39.9988	14.3776	0.630884	2.03912	2.91463	0.948703	2.97632	0.525628	0.766788	0.955744	1.98891	0.782166	2.62995	1810021M19Rik	69119	RIKEN cDNA 1810021M19 gene
1434493_at		0.846081	0.974434	0.872876	464.831	39.8053	65.865	135.315	278.269	0.882405	1.2322	0.740608	0.988425	0.951311	0.865653	0.62331	0.645776	1.10064	0.846081	0.988335	1810022K09Rik	69126	RIKEN cDNA 1810022K09 gene
1436523_s_at		1.07808	0.999014	0.980286	4960.44	2147.02	843.327	1699.16	3012.14	0.94075	0.875122	1.90192	0.882375	1.02154	1.24623	1.30597	1.07603	0.951132	1.07808	1.02927	1810022K09Rik	69126	RIKEN cDNA 1810022K09 gene
1447923_at		1.23674	1.01651	1.015	956.633	1677.09	2419.95	4668.14	2430.41	0.72202	1.11255	0.948839	1.23486	1.23045	1.18472	1.28526	0.940986	0.959136	1.23674	1.44966	1810026B05Rik	69170	RIKEN cDNA 1810026B05 gene
1452991_at		1.00874	0.970509	1.32846	162.543	84.7586	248.05	800.891	132.378	0.752475	0.845316	1.30067	0.952364	1.34375	1.08237	1.51687	0.741645	1.17073	1.00874	0.749328	1810026B05Rik///Chd2	69170///244059	RIKEN cDNA 1810026B05 gene///chromodomain helicase DNA binding protein 2
1426746_at		1.21613	1.04713	0.973723	1200.51	1426.04	1914.91	656.654	1997.63	0.991298	0.821427	0.489215	0.72607	1.06252	1.18499	0.677434	0.938214	1.13413	1.21613	1.64178	1810026J23Rik	69773	RIKEN cDNA 1810026J23 gene
1452175_at		0.971141	1.06359	0.908389	91.9301	318.499	179.895	193.399	147.966	0.67356	1.00141	1.57468	0.661051	0.916529	0.978627	1.00581	0.933772	0.948755	0.971141	0.943979	1810026J23Rik	69773	RIKEN cDNA 1810026J23 gene
1429198_at		1.45814	0.996287	1.12159	98.8573	107.312	176.778	281.467	171.244	0.991493	1.38197	1.61526	0.851131	0.873655	0.852261	0.746616	0.711945	1.06534	1.45814	0.694988	1810030O07Rik	69155	RIKEN cDNA 1810030O07 gene
1433867_at		1.05727	1.07891	1.01538	315.209	255.657	333.333	467.397	314.806	0.934645	0.998843	1.05076	0.803196	0.974336	0.872192	1.34624	1.03381	1.10969	1.05727	1.00776	1810030O07Rik	69155	RIKEN cDNA 1810030O07 gene
1436677_at		1.20893	1.1612	1.15893	11.3581	14.354	59.8138	105.954	32.7057	0.874279	1.54286	3.14794	0.987742	1.81238	0.856009	1.01067	0.539241	1.43331	1.20893	1.42074	1810032O08Rik	66293	RIKEN cDNA 1810032O08 gene
1453344_at		0.674627	1.214	1.05679	113.203	213.22	157.133	138.089	239.143	0.680311	0.252146	2.16133	1.00689	5.47752	1.86159	1.11494	1.37733	0.899713	0.674627	1.31439	1810032O08Rik	66293	RIKEN cDNA 1810032O08 gene
1430657_at		0.270074	0.699589	1.00763	9.26685	7.70436	8.21274	21.3505	13.3191	1.44148	1.97467	5.60344	1.32271	0.420766	2.47598	0.407489	3.56865	0.951789	0.270074	0.801734	1810034E14Rik	66503	RIKEN cDNA 1810034E14 gene
1424365_at		1.10865	1.24865	1.23141	4819.54	3316.06	10851.3	2387.92	12894	1.16267	1.38872	2.02286	0.752086	1.01502	0.99015	1.13654	1.17357	1.01691	1.10865	1.10381	1810037I17Rik///Gm2036	67704///100039078	RIKEN cDNA 1810037I17 gene///predicted gene 2036
1429440_at		0.631632	0.677359	0.840219	14.9811	688.546	1470.05	15.6235	2462.82	0.835376	2.0454	1.23571	1.26502	1.61269	1.17311	2.41237	1.00384	1.08992	0.631632	0.71886	1810041L15Rik	72301	RIKEN cDNA 1810041L15 gene
1455515_at		1.13605	0.953765	1.14573	249.27	1944.31	2594.47	404.812	3939.49	0.79561	1.08688	1.17239	1.05274	1.52706	1.42538	0.925061	1.08074	1.06815	1.13605	1.16735	1810041L15Rik	72301	RIKEN cDNA 1810041L15 gene
1424267_at		0.973865	0.860122	0.845652	199.872	395.215	151.756	57.2839	28.9329	2.90827	1.46353	1.18921	0.924368	1.10278	0.839894	0.991867	1.01418	1.05634	0.973865	1.21252	1810043G02Rik	67884	RIKEN cDNA 1810043G02 gene
1451288_s_at		0.879549	0.92463	1.04241	320.665	384.722	190.478	231.202	13.2111	1.25158	1.28399	0.62276	0.967912	1.05874	1.08816	0.634296	0.994818	0.95453	0.879549	1.04787	1810043G02Rik	67884	RIKEN cDNA 1810043G02 gene
1448003_at		0.894625	0.781872	1.06278	471.454	202.779	222.113	217.676	315.915	0.867772	1.05567	4.24818	0.398849	1.06217	1.05317	1.09008	1.14372	0.940002	0.894625	0.92092	1810043H04Rik	208501	RIKEN cDNA 1810043H04 gene
1457826_a_at		1.13027	1.14092	0.988959	4782.2	1418.46	1843.29	1441.11	1051.72	1.02842	1.10189	2.47388	0.758448	1.09115	1.18789	1.17019	0.913308	1.13963	1.13027	1.13223	1810043H04Rik	208501	RIKEN cDNA 1810043H04 gene
1457964_at		0.46042	1.37123	1.25274	123.392	5.30736	82.9904	29.3383	153.221	1.7649	0.629658	3.03412	1.01813	0.626548	0.799621	0.850164	2.23983	0.726146	0.46042	1.63846	1810044D09Rik	69798	RIKEN cDNA 1810044D09 gene
1441871_at		0.743902	1.07824	1.29645	199.756	342.988	176.285	1776.97	192.882	0.940213	1.15692	1.76612	0.86648	1.31524	1.43421	1.00432	1.09518	0.818385	0.743902	0.607978	1810044D09Rik	69798	RIKEN cDNA 1810044D09 gene
1453547_at		0.467488	1.01436	0.492988	19.5482	16.8623	10.6965	62.462	21.5144	0.989723	0.587641	1.93457	2.11389	1.96763	0.633988	0.99711	3.70828	1.54464	0.467488	0.741337	1810046K07Rik	69809	RIKEN cDNA 1810046K07 gene
1431742_at		0.609442	1.38667	0.509142	5.68881	3.30952	9.64764	15.6641	11.1032	0.486433	0.128276	2.57602	1.10412	2.07083	0.87161	1.69339	1.44917	0.430357	0.609442	0.295836	1810053B23Rik	69857	RIKEN cDNA 1810053B23 gene
1425921_a_at		0.865019	1.01233	1.0283	373.66	726.161	844.881	235.02	888.133	1.23249	1.07	0.661264	0.988603	0.931431	1.05879	1.04056	1.31863	1.05403	0.865019	1.3212	1810055G02Rik	72056	RIKEN cDNA 1810055G02 gene
1436339_at		1.63526	1.49858	1.42817	4193.71	782.777	2263.73	1904.14	3762.3	1.15165	1.02265	1.92103	0.737849	1.15561	1.2104	1.56917	1.02697	1.37453	1.63526	1.91241	1810058I24Rik	67705	RIKEN cDNA 1810058I24 gene
1432519_at		0.757978	0.952902	1.25238	48.3589	62.1031	9.65712	13.1012	26.6455	1.52629	1.00148	1.22383	0.291589	0.991477	0.925174	1.08379	0.979116	1.71425	0.757978	0.790859	1810059H22Rik///Gm15411	69820///100039964	RIKEN cDNA 1810059H22 gene///predicted gene 15411
1440283_at		5.70376	0.746355	1.10576	35.0302	5.29144	27.5966	13.7498	15.2722	0.431135	1.4618	0.888739	1.53269	2.65166	0.817429	0.754915	1.15223	1.38584	5.70376	0.679692	1810059H22Rik///Gm15411	69820///100039964	RIKEN cDNA 1810059H22 gene///predicted gene 15411
1430280_at		0.766412	0.848006	1.53976	4.19294	3.93002	26.971	8.59784	14.6828	1.15166	1.34029	2.76839	0.668941	0.800381	0.783709	1.29425	1.8197	0.854772	0.766412	1.57415	1810062G17Rik	72282	RIKEN cDNA 1810062G17 gene
1454013_at		0.76198	1.40694	0.894555	2.78532	91.8547	70.543	148.351	51.4043	1.2204	1.57226	1.61213	0.263739	1.88895	1.47926	1.33333	1.09595	1.08298	0.76198	0.819578	1810062O18Rik	75602	RIKEN cDNA 1810062O18 gene
1424439_at		0.962936	1.12769	0.677046	8.93351	49.3844	28.6616	33.5011	31.8552	1.74774	1.58984	1.38157	3.04206	1.31271	0.537796	0.968416	1.83571	0.614453	0.962936	1.29114	1810065E05Rik	69864	RIKEN cDNA 1810065E05 gene
1430387_at		1.27272	0.915328	1.83495	3.60339	35.8575	27.9502	20.9561	9.38408	1.18274	0.495381	2.0756	0.742947	0.735898	2.71136	1.26541	0.899695	1.00993	1.27272	0.85351	1810073O08Rik	72285	RIKEN cDNA 1810073O08 gene
1441251_a_at		0.735848	1.00707	0.851481	89.4966	98.246	31.2699	91.6947	81.6637	0.798071	1.4076	2.62468	0.628265	0.983325	1.50247	0.448428	1.25014	0.883628	0.735848	0.864909	2010001A14Rik	76516	RIKEN cDNA 2010001A14 gene
1431537_at		0.700522	0.797665	0.958835	3.77967	6.56771	10.2171	7.0903	4.06194	0.529281	1.32541	2.13837	0.422283	1.17498	1.72534	2.66332	0.629874	1.06756	0.700522	0.847597	2010001E11Rik	72045	RIKEN cDNA 2010001E11 gene
1451760_s_at		0.769164	0.699231	1.04658	134.133	104.604	87.2261	116.836	112.187	1.06004	0.848691	1.98154	0.739326	1.0075	0.891816	1.30253	1.19633	0.766224	0.769164	0.835653	2010001E11Rik///AI317395	72045///215929	RIKEN cDNA 2010001E11 gene///expressed sequence AI317395
1424626_at		0.541545	0.64342	0.545014	15.7045	32.8865	32.2476	54.6302	13.8508	1.2864	1.37348	2.07603	0.517238	0.714601	1.27158	2.34404	0.351719	0.601846	0.541545	0.421195	2010003K11Rik	69861	RIKEN cDNA 2010003K11 gene
1449909_at		2.55491	1.11241	0.397711	4.70016	6.3472	4.75986	17.107	9.30555	0.724787	0.661548	6.71425	1.31179	5.39795	0.377301	11.1213	0.665565	1.23489	2.55491	0.335236	2010005H15Rik	76770	RIKEN cDNA 2010005H15 gene
1421489_a_at		0.422782	1.97013	2.46944	28.1878	41.7256	16.4218	9.69424	22.993	0.897662	0.491949	0.976536	0.935498	0.81315	1.15152	0.209045	0.79469	0.221759	0.422782	0.437104	2010106E10Rik	67715	RIKEN cDNA 2010106E10 gene
1428258_at		0.818145	0.978467	0.879569	13928.1	1047.26	997.382	2442.48	2554.04	1.2283	0.769541	1.17516	0.81948	0.750731	0.937479	0.748086	1.24951	0.930468	0.818145	0.699351	2010107E04Rik	70257	RIKEN cDNA 2010107E04 gene
1455449_at		1.57312	2.55442	1.1877	8.61688	46.3957	22.9641	13.0159	5.11627	1.26378	0.606904	1.82149	0.306286	0.879138	0.451219	0.482532	3.14912	0.426863	1.57312	1.8231	2010107G12Rik	243753	RIKEN cDNA 2010107G12 gene
1424072_at		0.952663	0.927746	1.02211	755.134	2418.54	157.517	46.8777	159.428	1.76036	1.23917	0.963958	0.720829	1.17887	1.12597	0.741537	1.10731	0.878748	0.952663	0.834985	2010107G23Rik	69894	RIKEN cDNA 2010107G23 gene
1430895_at		0.646048	1.22511	0.601182	11.5409	41.0505	71.3689	56.9391	58.0751	0.701093	0.903317	3.19088	0.583626	1.48158	0.486658	0.868972	1.11023	0.775538	0.646048	0.949147	2010109A12Rik	75610	RIKEN cDNA 2010109A12 gene
1441950_s_at		0.872263	2.18173	0.655194	16.3021	9.33411	7.70638	102.144	1473.61	0.945751	0.860136	0.64025	1.15808	1.23921	0.800948	0.431871	0.906306	0.285579	0.872263	0.200383	2010109A12Rik	75610	RIKEN cDNA 2010109A12 gene
1441951_x_at		0.453632	0.753502	0.396341	16.885	23.654	25.2575	15.3823	42.675	0.941998	0.663007	1.10476	0.740836	3.9828	2.90332	5.33841	1.04382	1.20844	0.453632	0.672038	2010109A12Rik	75610	RIKEN cDNA 2010109A12 gene
1449496_at		0.617696	0.77848	1.35616	14.0002	50.8749	76.885	130.569	65.6159	0.55642	2.371	1.46269	0.533502	0.91424	1.97422	0.413056	0.488596	1.07738	0.617696	1.18019	2010109I03Rik	67038	RIKEN cDNA 2010109I03 gene
1435089_at		1.05256	1.10138	1.0206	420.07	297.398	109.463	107.192	163.212	1.23733	0.817093	1.1469	0.720749	1.0301	1.38748	0.836778	0.522735	1.2381	1.05256	1.70869	2010111I01Rik	72061	RIKEN cDNA 2010111I01 gene
1460695_a_at		1.47453	1.02494	1.31459	255.213	308.453	179.613	346.48	376.74	2.15355	1.40361	1.11436	0.82908	1.28589	1.2858	1.49608	0.716401	1.28066	1.47453	1.15384	2010111I01Rik	72061	RIKEN cDNA 2010111I01 gene
1430861_at		0.716251	1.83907	0.475078	28.2237	4.11219	10.9536	30.198	33.9477	0.537511	0.349585	0.756876	2.87441	0.888561	0.459946	0.290872	0.409197	0.816526	0.716251	0.652313	2010111I01Rik	72061	RIKEN cDNA 2010111I01 gene
1421498_a_at		0.695401	1.00731	0.886014	911.93	1038.31	157.402	128.695	115.371	1.0299	0.922282	0.343649	0.709883	1.07359	1.15916	1.10835	1.19078	0.991227	0.695401	0.687064	2010204K13Rik	68355	RIKEN cDNA 2010204K13 gene
1452861_at		0.638075	0.703794	0.749253	105.23	3539.81	67.1553	78.2155	38.8493	0.692555	1.12686	0.272502	1.43227	0.897852	0.947091	1.03566	1.16491	0.866973	0.638075	0.695268	2010300C02Rik	72097	RIKEN cDNA 2010300C02 gene
1454224_at		0.761889	0.69499	2.23952	17.3095	36.6966	8.55144	31.0085	10.3316	1.48954	1.1794	4.42141	0.971719	4.95249	1.00465	0.222891	1.24352	1.10974	0.761889	0.693818	2010300F17Rik	69884	RIKEN cDNA 2010300F17 gene
1459059_at		1.69983	0.853169	1.52673	25.6242	11.2478	8.93561	46.9656	6.21229	0.608566	2.19803	1.38853	1.54681	3.28372	2.69647	1.89656	4.02497	1.88194	1.69983	0.853062	2010308F09Rik	72122	RIKEN cDNA 2010308F09 gene
1438238_at		1.16798	0.900541	0.973177	573.118	105.677	83.3645	960.134	219.246	0.810593	1.01406	0.607429	2.43068	1.44605	1.21243	1.33202	0.988323	0.997212	1.16798	0.87336	2010315B03Rik	630836	RIKEN cDNA 2010315B03 gene
1434792_at		1.29099	1.30655	1.28209	821.277	303.828	670.635	125.099	247.062	1.10657	0.546431	1.57854	1.12339	0.853521	0.932675	0.88005	0.668716	0.820959	1.29099	1.37148	2010320M18Rik	72093	RIKEN cDNA 2010320M18 gene
1441288_at		1.29106	0.679021	4.2011	14.3275	7.44988	6.92375	28.0265	69.1213	2.90779	0.607204	1.94585	0.489762	1.34485	2.68587	0.846462	0.536524	0.91553	1.29106	1.65183	2010320O07Rik	69881	RIKEN cDNA 2010320O07 gene
1428671_at		0.908325	1.53479	0.587603	12.2024	55.1839	17.7876	5.19838	7.8797	1.80955	1.71495	1.1785	2.09887	0.66332	1.21326	2.23852	0.517161	1.64422	0.908325	1.31159	2200002D01Rik	72275	RIKEN cDNA 2200002D01 gene
1460478_at		0.888941	1.11324	0.984435	54.7918	239.962	98.7828	139.791	190.356	0.809272	1.53654	2.5653	1.20014	1.30845	1.33832	1.26208	1.10274	1.05135	0.888941	0.927503	2200002J24Rik	69147	RIKEN cDNA 2200002J24 gene
1430013_at		0.583727	0.433759	0.468004	26.4342	86.097	6.76489	2.86419	53.0538	3.37203	0.940952	1.09359	0.435041	1.22929	1.28124	0.744683	0.623589	1.05112	0.583727	0.545901	2210008F06Rik	70057	RIKEN cDNA 2210008F06 gene
1422434_a_at		0.6394	0.876171	2.34139	1.91241	29.9431	2.45934	4.44151	7.47202	0.68125	0.950248	3.67196	0.664986	0.86416	1.12106	0.743254	0.495732	0.588402	0.6394	1.66449	2210010C04Rik	67373	RIKEN cDNA 2210010C04 gene
1422435_at		0.641251	1.04657	1.02234	27.703	70.2957	7.28001	76.2263	39.7435	0.639225	0.926694	2.78817	2.25692	2.63498	1.63908	1.04411	1.18574	0.685735	0.641251	0.839297	2210010C04Rik	67373	RIKEN cDNA 2210010C04 gene
1422436_at		0.781102	2.6103	0.993321	14.9576	26.3068	36.8993	55.5974	32.3733	1.56875	1.5588	2.29808	0.409698	1.04047	1.88473	2.5632	0.803085	0.946933	0.781102	0.779247	2210010C04Rik	67373	RIKEN cDNA 2210010C04 gene
1429953_at		0.567856	0.814022	0.82605	1059.41	29.9476	8.51489	31.4976	996.932	0.448475	1.21864	1.25858	0.706657	0.848567	0.631926	0.583034	0.921054	1.00046	0.567856	0.53582	2210011C24Rik	70134	RIKEN cDNA 2210011C24 gene
1440194_at		1.13437	1.75425	0.541562	5.61201	15.8495	9.50821	20.0937	441.859	0.876046	1.93242	1.92533	0.371865	0.80551	1.96461	0.432925	1.18547	0.668828	1.13437	0.488747	2210011C24Rik	70134	RIKEN cDNA 2210011C24 gene
1431943_at		0.890532	1.34297	1.3675	13.2394	64.8162	42.9669	23.59	52.4965	1.37185	1.34278	1.18766	0.654775	1.20731	1.64026	1.19811	0.908036	1.04361	0.890532	0.796328	2210011K15Rik	72365	RIKEN cDNA 2210011K15 gene
1430538_at		0.938515	0.871605	0.892794	6573.34	3259.59	2259.12	1175.79	3539.85	1.30358	0.922255	0.955994	1.02506	0.888568	0.839153	0.740432	1.09317	0.937735	0.938515	0.808958	2210013O21Rik	70123	RIKEN cDNA 2210013O21 gene
1428331_at		1.25393	1.12322	1.10032	1303.49	464.143	1254.32	1364.64	689.128	1.75156	1.90698	1.8913	0.902009	0.898265	0.946271	0.940115	1.02637	1.0887	1.25393	1.12114	2210016F16Rik	70153	RIKEN cDNA 2210016F16 gene
1452744_at		0.936277	1.08196	1.0623	319.802	217.273	234.977	409.486	138.246	0.926708	1.04719	1.234	1.26155	0.96492	0.917177	1.48154	1.03049	0.93457	0.936277	0.683144	2210016F16Rik	70153	RIKEN cDNA 2210016F16 gene
1457375_at		0.911225	1.07754	1.09039	139.346	342.643	186.927	667.464	244.949	1.28859	1.44828	1.50658	0.847089	1.25434	1.0608	0.792666	1.02375	1.00232	0.911225	0.717926	2210016F16Rik	70153	RIKEN cDNA 2210016F16 gene
1433690_at		0.881184	1.00185	0.951307	839.337	2496.37	516.419	453.957	603.653	0.903218	0.884984	0.820188	0.784292	0.929577	0.998124	0.728489	1.07523	1.08402	0.881184	0.79057	2210016L21Rik	72357	RIKEN cDNA 2210016L21 gene
1433208_at		1.14093	0.913715	1.20763	11.0779	6.45916	4.78414	6.67149	31.4533	0.652052	0.840704	1.96295	0.753789	1.19094	0.703935	0.618927	0.62643	1.04947	1.14093	0.529531	2210017G18Rik	70386	RIKEN cDNA 2210017G18 gene
1453403_at		2.93876	0.606666	1.04074	32.2022	75.6752	29.5333	47.6766	46.0868	2.16764	0.640951	1.00811	1.13573	1.64734	0.808492	1.20224	0.851659	1.11355	2.93876	1.10072	2210019I11Rik	70147	RIKEN cDNA 2210019I11 gene
1432355_at		0.722576	1.43491	1.92172	14.5272	48.6006	5.09467	50.8297	45.1575	1.00862	0.750805	2.17306	0.650966	1.38621	0.980213	2.17374	1.17473	1.15563	0.722576	0.648957	2210039B01Rik	73644	RIKEN cDNA 2210039B01 gene
1436330_x_at		0.748294	0.842912	0.766163	424.196	259.929	57.7807	174.026	141.408	0.818177	0.732729	1.04114	0.991698	0.972897	0.901852	0.732484	0.706919	0.896026	0.748294	0.68421	2210404O09Rik///Gm7072///LOC102641260	70081///631624///102641260	RIKEN cDNA 2210404O09 gene///predicted gene 7072///zinc finger protein 271-like
1431769_at		0.833516	0.788366	0.579476	121.104	112.077	61.0361	174.375	44.6211	0.921426	1.24445	1.18961	1.11193	1.17253	1.13299	1.21805	0.939323	0.898748	0.833516	0.681709	2210406O10Rik	76710	RIKEN cDNA 2210406O10 gene
1425233_at		0.476826	0.916552	2.96425	21.3041	44.6325	36.8893	78.9712	64.9279	0.448732	1.0813	2.57203	0.754361	1.72144	1.10133	3.62814	1.46247	1.17806	0.476826	1.59851	2210407C18Rik	78354	RIKEN cDNA 2210407C18 gene
1453502_at		0.853467	0.785939	0.708793	46.2649	122.909	24.3402	76.3127	47.2656	0.747814	1.13816	2.59813	1.02034	0.887991	0.743119	0.485153	0.357583	0.744393	0.853467	0.676258	2210408I21Rik	72371	RIKEN cDNA 2210408I21 gene
1432559_at		0.42127	0.952218	0.299594	11.861	19.6518	9.50044	31.8272	11.3363	0.671444	0.909761	0.51344	0.875627	0.567274	0.427135	1.75133	0.987754	0.645873	0.42127	1.1406	2210409D07Rik	70157	RIKEN cDNA 2210409D07 gene
1449344_s_at		0.551116	1.73651	1.62516	20.2364	2.3214	44.0589	29.1344	15.6573	0.777612	1.03931	1.77384	0.662606	0.955178	1.72419	1.19074	1.17507	0.965122	0.551116	0.424283	2210409E12Rik	72381	transcription elongation factor B (SIII), polypeptide 2 pseudogene
1419106_at		0.962117	0.78593	1.47562	5.51486	3.02122	4.18019	5.50868	4.32638	0.869809	1.06517	0.666727	0.67794	0.916451	1.32972	3.10413	0.944787	0.845159	0.962117	0.692837	2210409E12Rik///Coil	12812///72381	transcription elongation factor B (SIII), polypeptide 2 pseudogene///coilin
1432756_at		0.729097	2.15817	0.880113	11.3903	23.2108	64.199	34.3206	23.5016	1.38857	0.348294	1.40164	0.851874	0.809438	2.5416	1.91381	1.00454	0.989178	0.729097	0.375974	2210409O19Rik	72379	RIKEN cDNA 2210409O19 gene
1432668_at		0.420063	1.62294	0.715023	17.7398	27.1344	11.6356	23.7893	42.6215	1.25719	1.56906	4.88494	1.92144	1.38957	3.78533	1.24157	1.20911	0.76485	0.420063	0.87822	2210411G17Rik	72372	RIKEN cDNA 2210411G17 gene
1453808_at		0.696217	1.23772	0.847452	19.7502	72.2963	21.5957	62.4921	9.91965	1.85437	1.21256	1.95756	0.707068	2.20214	2.13777	0.600339	1.41236	0.695475	0.696217	3.31172	2210416O15Rik///Cuedc1	70393///103841	RIKEN cDNA 2210416O15 gene///CUE domain containing 1
1449910_at		2.41245	0.809815	0.694837	218.212	261.279	75.5265	42.5553	18.3675	0.416322	0.932992	0.755559	1.09784	0.882581	0.839055	0.696643	0.964394	0.926057	2.41245	0.577537	2210418O10Rik///Gm14296	100504263///102639598	predicted gene 2210418O10Rik///predicted gene 14296
1429496_x_at		1.73015	0.558041	0.924498	9.04935	7.08612	4.23732	11.9654	4.66634	0.832497	0.744087	2.30437	0.869688	2.96458	2.30394	0.829688	2.29042	1.08043	1.73015	1.15481	2300002M23Rik	69542	RIKEN cDNA 2300002M23 gene
1433117_at		1.25406	0.75467	1.63388	4.30801	39.6697	10.4922	31.6391	8.90332	0.658692	2.17733	1.46928	0.878102	1.18354	1.19022	6.67879	0.329042	0.810534	1.25406	1.05749	2300004M11Rik	70084	RIKEN cDNA 2300004M11 gene
1428836_at		0.92785	0.915933	0.745266	866.401	422.451	350.948	264.264	430.355	0.972549	0.993469	1.19776	0.610639	0.882591	0.874293	0.561222	0.924167	1.0698	0.92785	1.02706	2300009A05Rik	69478	RIKEN cDNA 2300009A05 gene
1447866_x_at		1.47795	0.81421	0.661554	7.74809	14.2917	18.8807	10.0626	9.39997	0.318674	0.523136	1.47585	4.21296	0.489322	1.82183	0.620476	1.49424	0.882671	1.47795	0.0846517	2300009A05Rik	69478	RIKEN cDNA 2300009A05 gene
1432674_at		2.06363	0.530349	0.298947	2.61464	27.3179	11.3339	7.1489	16.3265	0.70159	0.672797	3.55671	0.338798	0.648684	4.66156	0.740809	2.18204	0.2486	2.06363	0.58963	2300010F08Rik	71875	RIKEN cDNA 2300010F08 gene
1446342_at		1.16903	0.971569	0.464011	4.1707	3.457	9.01544	7.74281	5.09982	1.14215	0.807692	4.60512	0.244164	0.201644	0.947857	5.39614	1.30546	1.0305	1.16903	0.181461	2310001H17Rik	76432	RIKEN cDNA 2310001H17 gene
1430525_at		0.715089	0.797181	1.52606	20.8333	146.871	24.0831	101.361	33.8031	0.625893	0.986068	1.3047	0.467144	1.82961	1.82316	1.53289	1.33765	0.753974	0.715089	1.0253	2310001K24Rik	69517	RIKEN cDNA 2310001K24 gene
1430462_at		0.182696	1.10659	3.75539	12.9692	22.8556	5.00768	7.43388	6.3495	1.02378	0.405379	2.5298	1.23384	0.770448	2.06244	1.98348	6.63079	3.2952	0.182696	2.72639	2310002L09Rik	71886	RIKEN cDNA 2310002L09 gene
1432420_a_at		1.0478	1.66484	1.33438	17.6439	36.7331	32.7037	54.5233	13.6646	0.986952	2.55221	5.00292	1.36458	1.42248	1.09787	2.48284	0.512437	0.483652	1.0478	0.780537	2310002L09Rik	71886	RIKEN cDNA 2310002L09 gene
1432093_at		0.628843	1.0276	1.00077	4.47225	3.32879	13.8005	14.2015	25.6697	1.02687	0.715964	0.829385	0.77147	2.3895	1.05278	0.508232	0.82247	1.11233	0.628843	0.703222	2310005A03Rik	100504268	RIKEN cDNA 2310005A03 gene
1453945_at		0.56803	0.600125	1.13717	24.6177	32.5603	11.3364	38.7719	13.0455	0.268279	1.15656	1.01304	0.498806	0.676779	1.13278	0.696562	1.91778	0.678589	0.56803	0.777254	2310005E17Rik	70090	RIKEN cDNA 2310005E17 gene
1453511_at		0.751649	1.71128	0.594396	13.234	55.8631	12.0651	19.9506	22.0539	1.36026	2.41365	2.86497	1.99332	1.59386	3.38815	0.33847	1.61751	1.20456	0.751649	1.50606	2310007B03Rik	71874	RIKEN cDNA 2310007B03 gene
1433033_at		0.678591	0.889416	0.679447	3.40814	6.55908	22.612	10.6327	9.78624	2.56112	1.70888	3.27133	0.803406	1.0386	1.03071	1.56022	1.02533	0.698373	0.678591	0.680644	2310007H11Rik	69498	RIKEN cDNA 2310007H11 gene
1433034_at		0.828713	0.685869	1.73103	17.2691	99.8581	69.2058	184	91.055	0.935868	0.524868	2.54431	1.99546	0.965623	1.10993	1.1801	1.40558	0.70242	0.828713	0.910792	2310007H11Rik	69498	RIKEN cDNA 2310007H11 gene
1453829_at		0.920955	1.2197	0.901095	20.5951	45.8229	19.1307	36.3046	30.635	1.13477	1.20957	1.87439	1.73547	1.07966	0.810284	0.822958	0.736582	0.746107	0.920955	0.611561	2310007J06Rik	69489	RIKEN cDNA 2310007J06 gene
1435237_at		0.685622	1.0361	1.24304	1078.75	271.263	208.028	239.911	310.93	1.01966	1.32357	1.44972	0.805876	0.651233	0.807924	0.898108	1.42795	0.691296	0.685622	0.756692	2310009A05Rik	66364	RIKEN cDNA 2310009A05 gene
1435238_x_at		0.57553	1.01452	0.93311	726.163	77.1526	215.803	185.684	231.715	0.971291	1.06212	0.55065	0.882586	0.713819	0.668249	0.770522	1.22967	1.37823	0.57553	0.859084	2310009A05Rik	66364	RIKEN cDNA 2310009A05 gene
1435776_at		0.748401	0.740024	0.731594	219.883	64.3473	60.9055	25.312	21.7245	1.2861	1.23166	0.467508	0.707838	0.657116	0.811413	0.336814	0.490711	0.916029	0.748401	0.588998	2310009B15Rik	69549	RIKEN cDNA 2310009B15 gene
1455761_at		0.890501	0.943122	1.11116	12.3172	7.88033	57.3172	38.3726	14.7969	1.14871	1.6409	1.43113	0.940368	0.861317	1.57681	0.918672	0.995557	0.67705	0.890501	0.73253	2310009B15Rik	69549	RIKEN cDNA 2310009B15 gene
1429895_at		1.15861	0.72195	0.808957	313.926	345.211	172.034	39.6538	185.033	0.34451	1.78133	1.0898	0.905193	0.847355	0.992586	1.15405	0.612091	0.812784	1.15861	1.11574	2310010G23Rik	69591	RIKEN cDNA 2310010G23 gene
1439962_at		0.796401	1.38717	0.801884	258.325	116.254	273.745	389.257	210.201	0.724564	1.08434	2.28762	1.04853	1.15265	0.848463	1.39244	0.977984	0.94349	0.796401	1.53156	2310010J17Rik	78329	RIKEN cDNA 2310010J17 gene
1452043_at		1.24293	1.15075	1.21283	727.287	482.466	559.69	420.533	682.837	1.08165	0.902696	1.5622	1.02012	0.96952	1.06243	1.58381	0.70446	0.967474	1.24293	1.15064	2310011J03Rik	66374	RIKEN cDNA 2310011J03 gene
1429226_at		0.946191	1.22565	1.67115	46.92	10.9481	123.384	66.035	38.0544	1.48865	0.579789	2.64653	0.854369	0.914891	0.772283	0.899802	0.99543	1.00567	0.946191	0.713516	2310014F06Rik	69625	RIKEN cDNA 2310014F06 gene
1439804_at		1.14539	0.897289	0.752486	79.2666	140.101	342.018	280.596	215.36	0.874675	1.09238	1.64145	1.2972	1.26491	1.62127	1.53186	0.991069	1.08258	1.14539	0.87455	2310015A10Rik	69548	RIKEN cDNA 2310015A10 gene
1447255_at		1.837	0.630541	0.773135	22.5527	26.0468	120.567	22.4817	99.4468	0.721096	0.363952	2.082	1.37479	0.822015	1.30445	1.15221	1.14651	0.644336	1.837	2.15465	2310015A10Rik	69548	RIKEN cDNA 2310015A10 gene
1431714_at		1.07464	0.939388	1.40368	8.00106	30.0344	16.013	23.2316	15.2968	0.401344	1.08114	0.406844	2.52684	1.55117	0.394516	1.42706	0.641021	0.926296	1.07464	0.931097	2310015D24Rik	70100	RIKEN cDNA 2310015D24 gene
1431572_at		0.714455	0.696838	0.524312	8.38948	4.58594	17.495	10.5189	23.371	2.56075	3.34432	3.05089	0.288932	1.20125	1.60565	1.20307	2.70332	0.878796	0.714455	0.3745	2310015K22Rik	69565	RIKEN cDNA 2310015K22 gene
1431558_at		1.06234	0.414947	0.391709	20.7847	11.9376	13.3929	58.2308	8.09857	0.325646	1.07968	17.37	0.341925	2.07951	2.65921	2.18784	0.564187	3.19424	1.06234	0.886661	2310016D03Rik	69566	RIKEN cDNA 2310016D03 gene
1432445_at		0.9341	0.877912	1.11809	19.8046	3.52711	52.3942	12.222	9.21098	0.672818	3.31121	1.19062	0.595011	0.753925	0.554947	0.240424	0.878555	1.08871	0.9341	1.01438	2310016G11Rik	69578	RIKEN cDNA 2310016G11 gene
1431712_a_at		1.00811	0.896699	0.851836	251.219	290.306	137.394	196.188	122.765	0.984748	1.11458	1.01235	0.686702	1.16998	1.29664	1.11385	0.880765	0.936012	1.00811	0.956616	2310022A10Rik	66367	RIKEN cDNA 2310022A10 gene
1428910_at		0.783213	0.724518	0.704248	456.317	713.027	15675.7	266.736	3018.36	1.72309	1.07351	0.808243	0.728876	0.943997	0.894565	1.4477	1.0849	0.926276	0.783213	0.613754	2310022B05Rik	69551	RIKEN cDNA 2310022B05 gene
1432145_at		0.450576	0.343762	1.56536	38.2259	29.8496	11.2632	19.3461	15.7235	1.7564	0.514937	1.24427	1.5781	1.09946	0.717268	6.93053	1.79619	0.495709	0.450576	0.581888	2310026I22Rik	69593	RIKEN cDNA 2310026I22 gene
1449357_at		0.501751	1.04967	0.828512	274.469	118.043	6.72085	7.00108	6.25686	3.68696	0.883864	0.275424	1.4791	0.532961	0.5126	0.174961	0.795597	1.30498	0.501751	0.426195	2310030G06Rik	66952	RIKEN cDNA 2310030G06 gene
1418999_at		0.843186	0.966152	1.14781	401.911	672.039	232.59	527.096	247.501	1.00266	0.737848	0.926003	1.4028	1.03705	0.866686	1.26194	0.768502	0.976263	0.843186	0.745332	2310033P09Rik	67862	RIKEN cDNA 2310033P09 gene
1449986_at		0.802353	0.718717	2.20742	33.1013	18.1857	27.9254	35.4157	12.5721	0.329427	0.848352	1.30986	2.23558	0.819123	1.14807	4.2514	1.33789	0.55535	0.802353	0.701155	2310034C09Rik	117172	RIKEN cDNA 2310034C09 gene
1440229_at		0.793874	1.26549	0.980167	165.635	20.8341	94.5445	102.987	52.7533	0.687578	1.05765	1.09413	0.857173	1.24528	0.685327	0.706452	1.18038	0.944964	0.793874	0.472545	2310034G01Rik	75579	RIKEN cDNA 2310034G01 gene
1430964_at		0.83116	2.11068	0.411844	36.1066	88.0003	4.92883	112.092	42.3495	1.19431	0.463338	2.80702	0.688905	0.85051	0.67334	0.476643	1.8762	0.660809	0.83116	0.445902	2310034O05Rik	69571	RIKEN cDNA 2310034O05 gene
1430126_at		2.37743	1.32238	0.716959	30.2941	119.272	35.851	71.5339	337.793	1.38008	0.556895	2.49923	0.91932	1.78057	0.420095	1.67793	2.30101	0.972675	2.37743	1.75234	2310035C23Rik	227446	RIKEN cDNA 2310035C23 gene
1433726_at		0.794111	0.835649	0.953089	3083.3	4251.54	1694.05	1223.14	8823.4	1.1792	0.930628	0.560897	1.393	0.834743	0.943767	0.792428	1.06458	0.877645	0.794111	0.827516	2310035C23Rik	227446	RIKEN cDNA 2310035C23 gene
1438361_at		0.916445	0.88995	1.03196	5.37722	1.55685	9.48253	13.0625	12.8087	0.4028	0.576439	0.201509	0.37996	0.990544	4.80527	1.31683	1.72253	0.53307	0.916445	0.722213	2310035C23Rik	227446	RIKEN cDNA 2310035C23 gene
1438362_x_at		1.14175	0.898192	0.882825	6.51851	2.65069	10.0393	4.67085	22.9754	3.40425	1.5491	0.56551	0.360957	0.477847	0.351039	3.95802	0.853711	1.76328	1.14175	0.586128	2310035C23Rik	227446	RIKEN cDNA 2310035C23 gene
1454707_at		1.38928	1.13959	0.810031	135.066	273.525	111.895	358.125	343.775	1.17154	1.67379	0.382863	1.42436	1.02011	0.78418	0.843453	0.461325	1.25658	1.38928	0.874781	2310035C23Rik	227446	RIKEN cDNA 2310035C23 gene
1457678_at		1.24573	0.999667	0.799362	49.7877	120.173	33.6722	730.493	69.2051	1.11374	1.8462	1.80267	0.749822	1.23791	1.04902	1.52091	0.623164	0.979903	1.24573	0.633148	2310035C23Rik	227446	RIKEN cDNA 2310035C23 gene
1428201_at		1.04962	0.934365	0.972787	5535.49	3719.65	3531.02	3027.51	5349.02	1.11733	1.21605	0.927718	0.734414	0.955275	1.06109	1.06804	1.05265	0.975794	1.04962	1.06771	2310036O22Rik	68544	RIKEN cDNA 2310036O22 gene
1417348_at		1.03181	1.10313	0.888618	295.424	469.366	422.663	527.737	958.77	0.940281	1.30836	2.04188	0.797343	1.00896	1.1981	1.99657	0.989465	1.10181	1.03181	1.24323	2310039H08Rik	67101	RIKEN cDNA 2310039H08 gene
1443575_at		0.631235	2.29678	2.27903	91.815	4.96572	42.6568	39.2599	15.7181	1.303	1.16804	7.99867	0.234553	0.572533	0.674055	3.80419	0.431841	1.05097	0.631235	0.645835	2310040G24Rik	381792	RIKEN cDNA 2310040G24 gene
1440008_at		0.857452	0.532346	0.677502	1.8549	94.976	13.334	37.6242	6.23008	0.357028	0.581336	1.10596	0.784286	1.37165	1.77153	1.26689	2.01098	1.21372	0.857452	0.551993	2310043L19Rik	75589	RIKEN cDNA 2310043L19 gene
1429079_a_at		1.16196	1.07466	0.933644	317.167	241.696	283.231	371.758	308.208	0.991564	0.985276	1.35452	0.74113	0.878844	0.748546	0.697619	0.784929	0.959997	1.16196	0.770737	2310045n01rik-mef2b///Borcs8	72368///105980076	2310045N01Rik-mef2b readthrough///BLOC-1 related complex subunit 8
1421541_a_at		0.535649	0.896923	1.19904	58.41	92.6428	140.081	74.3734	37.9586	0.648537	1.08451	2.85403	0.453585	1.03002	1.08151	1.56139	1.32982	1.25139	0.535649	1.26392	2310045n01rik-mef2b///Borcs8///Mef2b	17259///72368///105980076	2310045N01Rik-mef2b readthrough///BLOC-1 related complex subunit 8///myocyte enhancer factor 2B
1454547_at		1.12569	0.979591	0.622965	16.7712	126.46	64.5805	230.976	90.9222	0.836263	1.72911	2.64747	0.580264	1.35261	1.17817	0.787456	1.0901	0.768344	1.12569	1.03129	2310045N14Rik	76755	RIKEN cDNA 2310045N14 gene
1458587_at		0.839463	0.331192	0.82122	15.8383	190.244	103.741	115.769	89.7305	0.977924	1.17589	1.93023	1.67018	1.33393	0.899808	1.84954	1.01869	0.928504	0.839463	1.35898	2310047D07Rik	69657	RIKEN cDNA 2310047D07 gene
1417808_at		0.850814	0.590127	2.99363	2.00067	6.73837	7.39938	5.19242	4.28607	1.08265	1.15109	5.4944	0.475807	0.889936	1.30485	1.96471	0.768092	0.943741	0.850814	0.735408	2310050C09Rik	66533	RIKEN cDNA 2310050C09 gene
1419643_s_at		1.09742	1.1555	0.391387	47.8156	68.3893	20.2369	14.9435	26.0881	1.05383	0.944722	3.49946	0.716462	0.911009	0.448165	0.898727	0.942756	0.538985	1.09742	0.714144	2310057J18Rik	67719	RIKEN cDNA 2310057J18 gene
1429508_at		0.968525	0.921065	0.896692	2501.38	1197.56	376.696	344.989	500.173	1.19443	0.699052	0.619548	1.06313	0.945417	0.961625	0.539928	1.11462	0.869647	0.968525	0.867998	2310057M21Rik	68277	RIKEN cDNA 2310057M21 gene
1439419_at		0.980524	1.38762	1.36421	19.7862	54.4349	42.3945	333.74	77.8062	0.542229	0.76534	2.00552	0.670262	1.62471	1.62721	5.52271	1.14527	0.817472	0.980524	0.945512	2310057M21Rik	68277	RIKEN cDNA 2310057M21 gene
1421575_at		0.337093	0.519028	0.402816	9.91741	14.8648	5.97877	25.7642	13.2595	0.585784	1.59568	0.808321	1.9165	0.41786	0.90752	2.16995	0.802333	1.77106	0.337093	1.52752	2310057N15Rik	69696	RIKEN cDNA 2310057N15 gene
1432795_at		0.76734	0.842626	0.820915	34.0316	55.6576	17.1629	64.7977	17.2503	0.585534	1.16175	1.63421	0.779737	0.795972	1.77014	0.624961	0.712584	1.39569	0.76734	0.813288	2310058F05Rik	71915	RIKEN cDNA 2310058F05 gene
1434155_a_at		0.67121	0.85184	0.686829	3128.81	3292.95	2475.26	484.437	1167.26	1.25038	1.10471	0.543044	0.788191	0.687465	0.713262	0.554452	0.907191	0.925058	0.67121	0.761573	2310061I04Rik	69662	RIKEN cDNA 2310061I04 gene
1437985_a_at		0.80707	0.913291	0.764863	7219.45	3742.54	1511.86	1523.83	1305.08	0.831324	0.98167	0.687321	0.873818	0.896183	0.993841	0.681893	0.940241	0.926163	0.80707	0.57561	2310061I04Rik	69662	RIKEN cDNA 2310061I04 gene
1431504_at		0.4746	1.55849	0.59503	40.181	43.8021	92.1027	122.676	22.1215	1.2241	1.87525	1.74052	1.1018	1.19235	0.972895	1.00046	3.87386	3.73763	0.4746	0.579799	2310061N02Rik	69661	RIKEN cDNA 2310061N02 gene
1453657_at		1.22625	1.28005	1.1992	6.57329	12.2926	65.2189	19.4385	53.3867	2.06145	0.936382	1.50983	0.252874	1.53251	0.916636	1.27468	0.905183	0.790694	1.22625	1.01118	2310065F04Rik	74184	RIKEN cDNA 2310065F04 gene
1438072_at		0.975546	1.0661	0.924104	105.496	146.912	314.211	107.45	108.23	0.604829	0.817392	1.2412	1.00292	1.45515	1.3769	2.20542	0.881769	1.01921	0.975546	1.24137	2310067E19Rik	76455	RIKEN cDNA 2310067E19 gene
1453448_at		2.60269	0.840303	1.0478	35.0189	48.2045	125.364	25.6687	17.6286	1.81029	0.770307	1.10787	0.388433	1.20815	0.689733	3.74941	0.338954	0.779856	2.60269	1.73542	2310067E19Rik	76455	RIKEN cDNA 2310067E19 gene
1433022_at		0.77843	1.59501	0.729513	15.9331	92.0216	30.5123	22.5228	36.9429	1.38901	1.0637	0.783152	1.08276	1.6863	0.366348	2.36153	1.53391	0.50605	0.77843	0.482847	2310068G24Rik	70185	RIKEN cDNA 2310068G24 gene
1432268_at		1.05758	0.860029	1.03435	202.349	40.1894	59.4165	107.656	30.0061	1.02961	1.3508	1.96674	0.698857	1.12858	0.969623	1.15128	1.59051	0.919194	1.05758	0.982751	2310068J16Rik	70281	RIKEN cDNA 2310068J16 gene
1431599_at		0.433037	0.803683	1.24847	49.6724	39.0059	49.8261	123.167	84.6674	0.635701	1.7017	2.55947	1.35457	1.36107	1.25706	0.70536	0.821864	0.767784	0.433037	0.598437	2310069B03Rik	69652	RIKEN cDNA 2310069B03 gene
1436198_at		1.41949	0.93499	0.662771	209.04	139.257	117.346	21.6344	13.0866	0.986668	2.0982	1.52495	0.531963	0.917482	0.625781	1.08301	0.784421	0.825544	1.41949	0.753611	2310075K07Rik	100125933	RIKEN cDNA 2310075K07 gene
1433248_at		1.15807	1.80683	1.28973	26.6977	121.986	27.1811	75.9467	28.9897	0.751987	1.6481	1.17236	0.45488	0.87936	1.23028	2.21418	1.21664	1.48656	1.15807	0.843078	2310075M01Rik	70213	RIKEN cDNA 2310075M01 gene
1433201_at		0.358477	0.508786	1.6439	5.77693	58.2268	9.70863	51.3773	3.84025	0.48671	0.430345	2.188	1.63469	0.462003	0.333085	2.67162	0.419289	1.69166	0.358477	0.920551	2310079F09Rik	70290	RIKEN cDNA 2310079F09 gene
1454242_at		0.551452	1.2347	1.36844	26.7859	48.6324	33.0722	56.466	34.6296	1.29053	2.02194	1.02808	0.93902	1.43945	0.688619	1.38861	1.20791	0.732874	0.551452	0.770256	2310079G19Rik	69699	RIKEN cDNA 2310079G19 gene
1460672_at		0.996071	1.03066	0.946984	272.456	1100.38	467.022	280.668	613.157	1.317	1.33662	1.06433	1.03586	1.04342	1.51718	0.778306	0.650279	0.98112	0.996071	1.18764	2410002F23Rik	668661	RIKEN cDNA 2410002F23 gene
1419174_at		0.936664	0.883448	0.897929	6674.87	3736.74	3323.02	3218.72	3966.23	0.907973	0.731164	0.601857	1.31893	0.855715	0.775332	0.502087	0.8439	0.989654	0.936664	0.806533	2410004B18Rik	66421	RIKEN cDNA 2410004B18 gene
1436612_at		0.989144	0.33315	0.831003	116.78	64.2293	121.333	57.2943	21.2475	0.634773	1.08124	2.46299	2.10942	0.886883	0.764617	0.456923	0.827517	1.64707	0.989144	0.870898	2410004I01Rik	69739	RIKEN cDNA 2410004I01 gene
1431991_at		0.912826	1.05973	1.07513	28.9627	145.187	112.546	49.8043	68.0884	0.875798	1.05478	1.32077	0.652505	1.16481	0.850446	1.13913	1.22939	1.0709	0.912826	0.841506	2410004P03Rik	73667	RIKEN cDNA 2410004P03 gene
1447936_at		1.50298	1.21916	1.46786	1793.29	923.482	955.6	4554.96	1796.56	1.05527	1.3326	5.74518	0.753002	1.61557	1.95722	3.23231	0.989794	1.29373	1.50298	2.62085	2410006H16Rik	69221	RIKEN cDNA 2410006H16 gene
1432118_at		2.88225	3.40201	2.38673	39.8015	74.5546	63.1313	13.9174	18.3815	2.77452	1.0428	3.63652	0.70597	1.49274	0.316171	0.809507	0.737189	1.12167	2.88225	0.360712	2410012E07Rik	73648	RIKEN cDNA 2410012E07 gene
1427237_at		0.599147	0.444746	1.02267	8.50868	1.34138	4.46711	3.94219	8.98419	0.827441	1.90773	0.96892	4.83802	3.78181	0.948363	0.611868	0.155393	0.927076	0.599147	0.206001	2410015M20Rik	224904	RIKEN cDNA 2410015M20 gene
1427909_at		0.939605	0.997833	0.934777	8549.53	2790.54	4304.03	776.448	2929.69	1.83913	0.947964	1.62679	0.691454	0.823486	0.816024	0.823421	1.04853	1.03151	0.939605	0.913176	2410015M20Rik	224904	RIKEN cDNA 2410015M20 gene
1448413_at		0.929228	0.779398	1.05312	196.051	761.872	160.574	1122.11	167.133	1.21993	1.29127	0.809345	0.821635	1.14707	0.939154	0.580516	1.0604	1.36643	0.929228	1.02765	2410016O06Rik	71952	RIKEN cDNA 2410016O06 gene
1453394_at		1.01409	2.28992	0.741786	11.0366	32.7852	9.7317	37.8937	15.7589	0.422731	0.714066	10.4483	0.903027	1.08006	1.25488	0.304558	2.51656	0.831938	1.01409	0.588274	2410017I17Rik	675325	RIKEN cDNA 2410017I17 gene
1430845_at		0.949562	0.333027	0.948835	2.67889	18.4755	4.38959	3.53433	6.18748	1.13215	1.07288	2.47236	0.852138	1.31947	0.570014	0.982147	0.535364	0.964668	0.949562	0.750925	2410018L13Rik	69732	RIKEN cDNA 2410018L13 gene
1431317_at		0.583929	0.916496	1.02319	10.7591	7.10414	23.1933	13.9539	5.67863	0.244199	1.36782	1.73732	0.856536	2.342	1.59328	1.53982	2.26011	0.612376	0.583929	0.762965	2410018L13Rik///Gm30124///Gm4983///Gm5784///Gm9292	69732///245297///544848///668662///102631909	RIKEN cDNA 2410018L13 gene///predicted gene, 30124///predicted gene 4983///predicted gene 5784///predicted gene 9292
1447709_at		3.13749	1.03491	1.60389	4.81413	50.6615	9.81902	83.9119	28.372	0.636	0.730692	1.63958	0.556838	1.76877	1.86729	0.940265	0.245821	1.22742	3.13749	0.632351	2410021H03Rik	69750	RIKEN cDNA 2410021H03 gene
1441783_at		0.707919	0.72424	0.591815	10.6768	72.1022	14.4232	52.1396	11.4044	0.358553	0.492561	1.16121	1.02129	0.649265	1.36847	1.74016	0.481544	0.575568	0.707919	0.823319	2410022M11Rik	100503842	RIKEN cDNA 2410022M11 gene
1453081_at		0.95277	1.29036	1.23506	92.1809	299.128	277.074	336.764	253.608	0.681735	1.16718	1.73652	0.699416	1.03472	1.46864	1.58341	0.979588	1.27562	0.95277	1.24917	2410022M11Rik	100503842	RIKEN cDNA 2410022M11 gene
1432963_at		0.880981	1.29941	3.37721	23.5363	9.40574	6.91459	4.94351	12.3571	0.481026	4.92159	1.51645	0.970537	1.14445	0.558663	1.83901	0.704597	1.2585	0.880981	0.737532	2410049M19Rik	76772	RIKEN cDNA 2410049M19 gene
1437439_at		0.951287	0.867422	0.897362	157.123	180.04	244.606	479.31	172.955	1.04331	0.727632	0.874311	0.785809	1.37776	1.04402	1.11664	1.1397	0.936946	0.951287	0.892951	2410089E03Rik	73692	RIKEN cDNA 2410089E03 gene
1441571_at		0.828984	0.892777	0.880451	52.1758	54.6927	50.16	143.544	39.8357	0.644237	0.843024	0.999267	0.839881	1.43903	1.04941	1.37585	0.846299	0.636469	0.828984	0.831281	2410089E03Rik	73692	RIKEN cDNA 2410089E03 gene
1443422_at		2.72479	0.940658	0.936929	33.8448	16.1508	11.5199	195.941	26.8487	0.595063	1.43905	1.05849	0.416193	1.53324	0.604312	3.24327	0.764444	1.2537	2.72479	0.583626	2410089E03Rik	73692	RIKEN cDNA 2410089E03 gene
1443691_at		0.74389	0.621036	0.439658	3.48912	31.7598	31.6678	75.2083	13.6419	0.777932	0.773741	1.61223	0.443932	2.46832	1.0996	1.72756	0.950482	1.06906	0.74389	1.91024	2410089E03Rik	73692	RIKEN cDNA 2410089E03 gene
1444220_at		0.339164	0.976158	0.441895	21.6019	23.51	5.70393	71.6733	18.2727	0.510736	1.88417	2.15774	0.179926	0.920694	0.997083	1.22408	0.91684	0.995506	0.339164	1.3233	2410089E03Rik	73692	RIKEN cDNA 2410089E03 gene
1452951_at		1.02337	0.883844	0.920856	441.196	374.498	459.965	228.63	363.389	1.42309	1.12459	0.693874	0.917216	0.927818	1.24466	1.13775	0.997055	0.913731	1.02337	1.02092	2410089E03Rik	73692	RIKEN cDNA 2410089E03 gene
1458493_a_at		0.66579	0.761368	0.736466	35.8573	54.8599	60.1546	94.001	54.8886	1.03289	0.510544	1.43261	0.467367	1.01703	0.806548	0.964061	0.94941	0.705012	0.66579	0.557384	2410089E03Rik	73692	RIKEN cDNA 2410089E03 gene
1432515_at		0.56594	0.399846	1.394	8.19494	57.693	9.78154	13.0924	7.15054	1.9335	5.49784	3.57674	0.821327	0.975327	0.368096	1.81622	1.59001	0.811133	0.56594	0.708962	2410124H12Rik	76785	RIKEN cDNA 2410124H12 gene
1431108_at		1.74909	1.69969	0.903631	19.4026	47.5873	74.5434	40.7214	14.7496	1.35822	1.57519	0.745203	2.30402	0.668364	0.95354	1.35134	0.957769	0.948078	1.74909	0.55922	2410131K14Rik	76792	RIKEN cDNA 2410131K14 gene
1435935_at		0.889539	1.27798	1.43985	354.114	273.271	327.005	236.543	260.435	1.36027	0.912865	0.976738	1.24817	1.06544	0.856837	0.501083	1.06535	0.842743	0.889539	0.946317	2410131K14Rik	76792	RIKEN cDNA 2410131K14 gene
1455935_at		1.13495	0.844286	0.780159	308.57	252.639	447.084	185.16	400.073	1.04429	0.86931	1.19113	0.762854	1.0555	1.11184	0.661635	1.05268	1.03066	1.13495	1.00634	2410131K14Rik	76792	RIKEN cDNA 2410131K14 gene
1432454_at		0.839328	0.961542	1.44342	54.165	177.151	80.1267	181.597	134.325	0.855171	1.8407	1.43416	0.627929	1.03059	1.24275	1.67874	1.21797	0.852672	0.839328	0.67397	2410137M14Rik	76797	RIKEN cDNA 2410137M14 gene
1442327_at		0.677338	0.513945	3.09568	2.69827	30.5457	6.44617	4.14476	8.36385	1.22553	0.603745	1.18574	0.560102	2.12816	0.897541	0.918506	1.38718	1.15627	0.677338	1.09024	2410141K09Rik	76803	RIKEN cDNA 2410141K09 gene
1442015_at		1.05328	1.9668	1.50771	197.257	59.268	173.046	161.424	64.2858	0.553391	0.95868	0.352237	0.593762	0.874636	0.963114	1.25514	0.628362	0.986146	1.05328	2.58109	2500002B13Rik	78353	RIKEN cDNA 2500002B13 gene
1430305_at		1.08281	0.923967	2.01666	66.132	214.791	81.6767	68.2727	15.7814	0.400052	1.27673	1.003	0.277885	0.647705	1.20944	0.737233	0.690927	0.930766	1.08281	1.66352	2500004C02Rik	72326	RIKEN cDNA 2500004C02 gene
1457675_at		0.849999	0.961571	0.81753	332.5	249.233	106.175	267.705	71.9892	0.97797	1.06367	1.12638	1.04091	0.979764	1.01021	0.81487	0.811754	0.982219	0.849999	1.06759	2510002D24Rik	72307	RIKEN cDNA 2510002D24 gene
1443679_at		0.501787	1.92602	1.18091	18.7976	4.84879	32.1608	40.82	182.663	0.937233	0.406798	0.346223	2.29882	1.03648	2.33705	0.589596	1.39693	0.969834	0.501787	1.3363	2510003B16Rik///Pomgnt1	68273///76786	RIKEN cDNA 2510003B16 gene///protein O-linked mannose beta 1,2-N-acetylglucosaminyltransferase
1428097_at		1.11671	1.07601	1.13416	156.025	1510.2	3344.76	1518.52	3298.33	1.23441	1.18971	1.09731	1.03647	1.18969	1.12681	1.73191	1.13847	0.971796	1.11671	0.91273	2510009E07Rik	72190	RIKEN cDNA 2510009E07 gene
1432651_at		0.80248	1.00146	0.99349	94.05	202.552	125.435	119.016	159.769	1.59191	1.02477	1.80985	0.637912	1.2635	1.97309	1.25677	0.934549	0.900647	0.80248	0.800534	2510019K15Rik	67142	RIKEN cDNA 2510019K15 gene
1453066_at		1.0645	1.12366	1.50661	11.8074	11.9381	7.60782	9.33205	6.54322	3.06676	0.411932	3.78904	0.914845	0.915672	1.12234	0.785314	0.275153	1.47812	1.0645	1.64434	2510022D24Rik	66567	RIKEN cDNA 2510022D24 gene
1438646_x_at		1.42733	1.017	1.09618	331.344	732.1	404.734	3011.68	1218.93	0.71859	0.84905	1.27588	0.919421	1.31585	1.22872	1.47964	0.97514	0.94285	1.42733	1.36497	2510039O18Rik	77034	RIKEN cDNA 2510039O18 gene
1451078_at		1.137	1.13467	1.21245	159.284	286.424	157.659	476.966	399.419	0.9365	0.761332	0.910036	0.899854	1.1831	1.09224	1.11958	1.00751	1.2052	1.137	1.2127	2510039O18Rik	77034	RIKEN cDNA 2510039O18 gene
1431679_at		0.614614	0.45561	0.424239	14.3564	28.4641	14.5503	7.17518	44.6261	1.01759	0.202777	0.397959	1.05438	0.999753	0.81967	1.53049	4.62963	0.571859	0.614614	0.593108	2510042H12Rik	76939	RIKEN cDNA 2510042H12 gene
1428552_at		1.44977	1.08888	1.21353	3986.14	3230.73	1799.25	3124.82	5111.21	0.972847	1.29843	1.158	1.27274	1.29014	1.32626	2.12655	0.885732	1.23483	1.44977	1.25201	2610001J05Rik	66520	RIKEN cDNA 2610001J05 gene
1448002_x_at		1.0453	1.52877	0.720735	25.6064	55.748	42.0386	19.1636	41.0964	0.935825	0.159102	0.986183	0.981903	1.33061	1.4796	1.75698	1.20704	1.20836	1.0453	0.814082	2610001J05Rik	66520	RIKEN cDNA 2610001J05 gene
1419690_at		1.0419	1.16215	0.972971	212.939	901.1	183.744	116.025	222.79	1.5163	0.582919	0.130644	1.85936	0.917009	0.909226	0.590103	0.8134	1.51693	1.0419	1.00525	2610002M06Rik///Chmp1b	67028///67064	RIKEN cDNA 2610002M06 gene///charged multivesicular body protein 1B
1453078_at		0.66387	0.908665	0.864125	403.166	1610.43	175.823	106.762	372.751	0.717061	0.627117	0.517114	0.927839	0.889767	0.948791	0.477645	0.864703	0.870612	0.66387	0.584907	2610002M06Rik///Chmp1b	67028///67064	RIKEN cDNA 2610002M06 gene///charged multivesicular body protein 1B
1429041_at		0.819303	1.03432	1.0103	747.986	818.773	650.308	1084.64	594.242	1.15295	1.07773	1.12756	1.11642	0.968231	1.29541	1.10546	1.08703	0.91432	0.819303	1.06012	2610005L07Rik	381598	cadherin 11 pseudogene
1436740_at		0.896088	0.965344	1.06845	804.453	623.096	686.872	1982.2	481.63	0.94244	1.01553	1.12537	1.04987	1.38951	1.35214	1.16856	0.610223	0.810061	0.896088	0.984728	2610005L07Rik	381598	cadherin 11 pseudogene
1437717_x_at		0.676574	0.92888	1.09433	3626.76	1061.44	771.321	14572.7	1197.87	0.732385	0.910765	1.51673	0.858875	1.47464	1.48663	1.55003	0.863518	0.876114	0.676574	1.04044	2610005L07Rik	381598	cadherin 11 pseudogene
1440184_at		1.15753	0.765309	0.8254	3.84806	14.6658	43.6712	109.685	36.3296	0.606181	1.21788	2.6879	1.13794	0.640157	0.892534	1.92555	0.453464	0.762465	1.15753	1.398	2610005L07Rik	381598	cadherin 11 pseudogene
1429882_at		0.96005	1.13565	0.92091	334.056	106.949	259.536	5599.23	136.37	0.768888	1.51885	2.21571	0.884463	1.6126	1.44022	2.80935	0.6707	0.88042	0.96005	0.656269	2610005L07Rik///6820431F20Rik///Gm21811///LOC102642711	381598///547150///101056094///102642711	cadherin 11 pseudogene///cadherin 11 pseudogene///predicted gene, 21811///cadherin-11-like
1430361_at		0.741267	1.04716	0.318373	28.962	57.2574	31.8011	32.2817	46.488	1.03093	1.42383	1.72612	1.57649	0.316471	2.54168	1.22989	0.42198	1.08619	0.741267	1.05961	2610005M20Rik	70308	RIKEN cDNA 2610005M20 gene
1429281_at		1.01725	1.02466	0.954154	230.463	645.418	516.296	787.641	534.589	0.476033	1.23219	1.11094	0.753899	1.22191	1.18471	1.19634	0.814166	0.876306	1.01725	0.910952	2610008E11Rik	72128	RIKEN cDNA 2610008E11 gene
1432890_at		0.837488	1.31959	0.703956	10.3596	6.2918	5.0602	19.8465	7.2981	0.704085	1.82392	4.94455	3.37693	1.01781	2.21132	0.501099	0.55679	1.55425	0.837488	1.93257	2610011E03Rik	72460	RIKEN cDNA 2610011E03 gene
1454453_at		1.55845	0.990043	0.637789	32.3325	31.0569	16.7185	18.4899	55.6775	1.401	0.47447	3.5671	1.39056	1.6436	0.401577	1.0537	0.710132	0.600555	1.55845	1.04026	2610011I18Rik	70295	RIKEN cDNA 2610011I18 gene
1432607_at		0.59385	1.79747	5.3624	8.09229	12.9368	7.46065	67.9887	10.5689	0.133122	0.739446	2.05517	0.397045	1.80866	1.20113	1.46379	0.811079	0.988744	0.59385	0.48876	2610012C04Rik	70299	RIKEN cDNA 2610012C04 gene
1456666_at		0.925925	0.383267	0.712272	5.92894	34.0698	19.8852	12.8659	8.86748	0.785656	0.537452	2.04445	2.13239	0.850796	1.72533	1.64306	2.65777	0.516234	0.925925	0.281116	2610020C07Rik	69918	RIKEN cDNA 2610020C07 gene
1420101_at		1.10536	0.614142	1.14093	22.5912	25.834	18.8399	16.2788	14.1489	2.37355	0.758013	3.37376	0.795646	0.952109	4.01272	3.975	1.4895	0.309828	1.10536	0.200212	2610020H08Rik	434234	RIKEN cDNA 2610020H08 gene
1430214_a_at		1.77935	0.911994	1.13429	72.6196	97.8488	128.693	464.986	84.774	0.692392	1.66975	2.03896	1.00782	1.04209	1.55247	2.20944	2.19895	1.29852	1.77935	1.16776	2610020H08Rik	434234	RIKEN cDNA 2610020H08 gene
1430215_at		3.07648	1.64454	1.36623	18.5806	38.0692	68.1581	102.928	36.555	1.15739	16.0879	1.10636	1.63241	2.56175	1.41438	0.952769	2.23452	0.47488	3.07648	1.8242	2610020H08Rik	434234	RIKEN cDNA 2610020H08 gene
1434327_at		0.821248	3.27374	0.700791	5.62707	1.59755	57.5065	39.9845	14.8565	1.91823	2.42	1.57369	0.9629	2.28497	1.89499	2.02862	0.598068	1.02153	0.821248	0.711175	2610020H08Rik	434234	RIKEN cDNA 2610020H08 gene
1433355_at		0.770821	2.88294	1.67254	2.40168	4.33434	6.56262	12.5252	19.155	0.455967	3.1732	8.26059	1.25157	0.554416	0.325148	2.22816	1.8093	0.310656	0.770821	0.447491	2610021J01Rik	69214	RIKEN cDNA 2610021J01 gene
1433356_at		0.783815	0.484892	4.93985	4.87441	2.84054	9.74086	9.86436	7.19307	0.519762	1.03935	9.25199	0.414108	0.669346	0.901351	0.533902	1.98743	0.650074	0.783815	1.01472	2610021J01Rik	69214	RIKEN cDNA 2610021J01 gene
1432961_at		0.239014	0.366713	0.621389	6.1488	4.93001	13.1307	7.09173	2.71071	1.47336	0.341455	1.60691	0.810705	0.466558	0.571192	0.961948	3.74982	2.40426	0.239014	0.272186	2610024D14Rik	70410	RIKEN cDNA 2610024D14 gene
1454178_at		1.14219	0.86226	1.62162	4.62987	2.99276	7.09947	12.0416	9.52514	1.11305	1.10282	3.5786	0.926252	1.41242	0.811433	0.745191	1.04045	0.533577	1.14219	1.09084	2610027F03Rik	69904	RIKEN cDNA 2610027F03 gene
1444060_at		0.898694	0.574475	0.217974	5.27988	5.3472	24.7414	3.80039	4.51773	1.47542	1.25527	4.8007	0.514727	5.78416	1.21772	0.971364	0.588451	1.55542	0.898694	0.861594	2610027K06Rik	69909	RIKEN cDNA 2610027K06 gene
1456708_at		0.574711	1.08548	0.610193	3.50856	8.20756	5.50716	5.58004	6.87822	0.903201	7.97464	2.11175	0.873801	1.26899	3.48901	0.629232	0.800935	0.891753	0.574711	0.62357	2610028E06Rik	72395	RIKEN cDNA 2610028E06 gene
1453919_at		1.3511	1.24353	1.99017	26.6594	14.8055	4.90142	28.8532	11.4997	0.381614	0.328865	1.48881	0.526423	0.228858	0.902228	0.977226	1.38112	1.89143	1.3511	0.914423	2610028H24Rik	76964	RIKEN cDNA 2610028H24 gene
1453261_at		1.02725	1.05722	0.75783	122.312	297.032	311.631	123.104	798.283	0.614786	1.55451	1.71028	0.428433	0.882773	1.13233	1.28206	0.890395	0.919862	1.02725	1.02287	2610035D17Rik	72386	RIKEN cDNA 2610035D17 gene
1430350_at		0.926767	0.25968	1.40924	14.9934	40.8127	35.4773	12.2209	25.1924	1.0513	1.25868	1.06018	0.643303	1.56559	1.16753	1.19529	1.00757	0.371286	0.926767	1.01968	2610035F20Rik	69248	RIKEN cDNA 2610035F20 gene
1440518_at		0.750631	0.892784	0.697144	39.9071	46.925	17.7164	14.5712	38.3538	2.27921	0.561208	2.02927	0.540501	1.26373	1.28814	0.620475	0.982914	1.04688	0.750631	0.833754	2610036A22Rik///Gm13051///Gm13139///Gm13152///Gm13212///Gm13248///Gm13251///Gm21411///Gm30910///Gm8935///Gt(pU21)140Imeg///LOC102643189///LOC105242453///LOC105247632///LOC383940///Zfp534///Znf41-ps	70005///70190///195531///383940///433791///433801///626316///666532///668033///732521///100503000///100503584///102632316///102632968///102643189///105242453///105247632	RIKEN cDNA 2610036A22 gene///predicted gene 13051///predicted gene 13139///predicted gene 13152///predicted gene 13212///predicted gene 13248///predicted gene 13251///predicted gene, 21411///predicted gene, 30910///predicted pseudogene 8935///gene trap 140, Institute of Molecular Embryology and Genetics///uncharacterized LOC102643189///gastrula zinc finger protein XlCGF26.1-like///uncharacterized…
1453519_at		1.20481	1.1009	1.69424	71.7481	27.9836	56.7344	199.018	42.4594	0.539429	0.903368	2.47667	0.528589	0.686989	0.585359	0.867716	1.51623	0.844451	1.20481	1.07397	2610037D02Rik	70040	RIKEN cDNA 2610037D02 gene
1459189_at		0.500288	0.392084	1.20436	16.7592	72.77	7.21655	29.6404	10.4477	1.23077	0.902002	1.48257	1.8254	1.77641	0.835159	2.11379	1.49823	0.488295	0.500288	0.72914	2610037D02Rik	70040	RIKEN cDNA 2610037D02 gene
1460500_at		0.697622	0.847375	0.624407	124.178	105.447	14.0417	238.623	10.7077	0.475326	1.14125	3.0347	0.925854	0.917233	1.29234	1.11485	1.20487	0.906334	0.697622	0.597611	2610042L04Rik///4930555G01Rik///D830030K20Rik///Gm10338///Gm10340///Gm10406///Gm10409///Gm10413///Gm16434///Gm16525///Gm2237///Gm2897///Gm2956///Gm3012///Gm3020///Gm30869///Gm3095///Gm3164///Gm3173///Gm3194///Gm3239///Gm3248///Gm3252///Gm3264///Gm3317///Gm3373///Gm3383///Gm33933///Gm3488///Gm3500///Gm3558///Gm3636///Gm3642///Gm3667///Gm3696///Gm3739///Gm41085///Gm5795///Gm5796///Gm8050///Gm8108//…	108978///320333///544990///545007///554327///623078///666329///666765///666772///673676///673685///100036568///100036569///100038847///100039441///100040671///100040697///100040870///100040880///100041012///100041151///100041262///100041279///100041283///100041306///100041515///100041530///100041678///100041735///100041774///100041874///100042054///100042100///100042149///100042182///100042235///…	RIKEN cDNA 2610042L04 gene///RIKEN cDNA 4930555G01 gene///RIKEN cDNA D830030K20 gene///predicted gene 10338///predicted gene 10340///predicted gene 10406///predicted pseudogene 8348///predicted gene 10413///predicted gene 16434///predicted gene, 16525///predicted gene 2237///predicted gene 2897///predicted gene 2956///predicted gene 3012///predicted gene 3020///predicted gene, 30869///predicted g…
1431262_at		0.520345	0.875475	1.60709	5.92902	15.5096	16.7069	86.0419	16.6191	0.365673	0.811196	2.0008	0.787846	1.35305	1.41006	1.04662	1.47269	1.38666	0.520345	0.627784	2610042L04Rik///4930555G01Rik///D830030K20Rik///Gm10338///Gm10406///Gm10409///Gm16434///Gm2897///Gm2956///Gm3002///Gm3020///Gm3095///Gm3159///Gm3164///Gm3173///Gm3194///Gm3239///Gm3264///Gm3317///Gm3373///Gm3383///Gm33933///Gm3488///Gm3594///Gm3636///Gm3642///Gm3667///Gm3696///Gm3739///Gm5796///Gm6337///Gm9602///Gm9603///LOC100040870///LOC100861615///LOC101055754///LOC102632113///LOC102638110///L…	108978///320333///545007///554327///622640///666329///673676///673685///100036568///100038847///100040671///100040852///100040870///100040880///100041012///100041139///100041151///100041262///100041306///100041515///100041530///100041735///100041964///100042054///100042100///100042149///100042182///100042235///100042304///100169868///100504488///100861615///101055754///102632113///102634532///102…	RIKEN cDNA 2610042L04 gene///RIKEN cDNA 4930555G01 gene///RIKEN cDNA D830030K20 gene///predicted gene 10338///predicted gene 10406///predicted pseudogene 8348///predicted gene 16434///predicted gene 2897///predicted gene 2956///alpha-takusan pseudogene///predicted gene 3020///predicted gene 3095///predicted gene 3159///predicted gene 3164///predicted gene 3173///predicted gene 3194///predicted ge…
1428693_at		1.05496	0.962415	0.909618	118.221	200.2	77.3549	50.3402	77.736	0.352314	0.862979	0.863063	1.27	0.937403	0.569743	0.787188	0.930031	1.10654	1.05496	0.637706	2610044O15Rik8	72139	RIKEN cDNA 2610044O15 gene
1452876_x_at		1.10042	0.816761	0.768862	160.691	190.756	115.724	46.3442	96.8117	1.00525	0.783147	0.608533	1.11875	0.784249	0.964401	0.676476	0.538085	1.13928	1.10042	0.928178	2610044O15Rik8	72139	RIKEN cDNA 2610044O15 gene
1455460_at		0.596739	0.804261	0.651146	306.213	588.643	520.983	18.0926	20.1503	0.972125	0.704637	0.425246	1.13004	1.14398	1.11939	0.520938	0.974102	0.870755	0.596739	0.712757	2610100L16Rik	70441	RIKEN cDNA 2610100L16 gene
1432774_at		0.713803	0.779581	1.09049	11.5457	15.9482	6.51152	7.65688	15.6559	0.885504	0.786258	1.87839	0.963985	1.11926	1.81131	3.11439	1.36978	0.828808	0.713803	0.846335	2610105M22Rik	70453	RIKEN cDNA 2610105M22 gene
1420269_at		1.44218	1.3147	0.923109	34.8992	49.0881	20.8593	62.5017	15.0718	1.02805	0.515062	1.95544	0.997455	1.52677	1.31536	1.58186	1.18545	1.23478	1.44218	0.781701	2610201A13Rik	70434	RIKEN cDNA 2610201A13 gene
1453958_at		1.46067	1.4385	0.685304	9.67867	30.2993	15.7305	197.925	10.6699	0.702323	0.931091	4.41953	1.18504	2.81424	3.04863	0.589568	2.20346	0.762265	1.46067	0.589506	2610203C22Rik	72481	RIKEN cDNA 2610203C22 gene
1453431_at		1.35167	2.26975	1.23032	28.9699	48.8763	10.4138	80.4479	77.9264	0.658032	0.862201	1.04812	0.594975	1.86108	1.01138	1.34277	1.44933	1.14216	1.35167	0.932532	2610206C17Rik	72495	RIKEN cDNA 2610206C17 gene
1430923_at		0.488245	2.08049	0.643185	27.7968	17.9817	7.36276	9.02987	22.3564	0.487231	0.711039	5.33366	0.923599	0.663086	0.958365	2.7506	1.27974	0.786161	0.488245	1.10447	2610300M13Rik	72484	RIKEN cDNA 2610300M13 gene
1429451_at		0.735887	0.914262	0.96914	261.474	609.114	386.754	91.4126	438.464	0.887129	0.943209	1.02016	1.24749	0.884859	1.10498	0.502597	0.870965	0.954995	0.735887	0.944413	2610301B20Rik	67157	RIKEN cDNA 2610301B20 gene
1432599_at		0.728547	1.79474	0.347591	3.55374	37.6167	22.8235	64.4653	14.2548	0.801636	0.684857	3.12372	0.826342	3.15101	2.53897	1.67006	1.25811	0.608168	0.728547	1.58317	2610301H18Rik	72489	RIKEN cDNA 2610301H18 gene
1428604_at		0.799999	1.24007	1.29942	22.7901	32.6012	23.5432	154.626	16.2128	1.00243	0.869205	0.492801	1.05592	0.846726	0.758832	0.651614	1.01772	1.04362	0.799999	0.981079	2610305D13Rik	112422	RIKEN cDNA 2610305D13 gene
1452988_at		0.903762	0.962085	1.05367	806.132	557.504	366.183	91.5428	510.795	1.45172	1.14325	2.49125	0.795274	1.14234	1.11613	1.30544	0.870765	0.879116	0.903762	0.806507	2610306M01Rik	67170	RIKEN cDNA 2610306M01 gene
1430083_at		0.593611	1.13868	5.04967	20.8812	3.28526	38.6024	16.9477	55.4993	0.823267	0.527295	3.38464	0.18134	0.427117	0.885059	1.78925	1.52216	0.881618	0.593611	0.877486	2610307P16Rik	72518	RIKEN cDNA 2610307P16 gene
1433221_at		0.852145	1.25819	1.3238	69.9042	107.122	56.3694	135.161	94.8788	0.663656	0.691697	1.85245	0.427358	0.85497	2.16198	1.54358	0.896324	1.14183	0.852145	0.616034	2610311E24Rik	70469	RIKEN cDNA 2610311E24 gene
1433222_at		1.61051	0.685453	0.431949	13.2826	12.2849	17.8615	10.4376	14.0117	0.59226	0.863584	2.4609	0.831883	0.469328	0.975868	2.28749	0.956574	1.27046	1.61051	0.73563	2610311E24Rik	70469	RIKEN cDNA 2610311E24 gene
1457643_x_at		1.71394	1.62348	0.853136	102.207	244.422	173.598	222.602	247.985	1.61374	1.15392	0.925924	1.14275	0.926916	1.22964	2.08142	0.930927	0.77741	1.71394	2.52406	2610316D01Rik	72511	RIKEN cDNA 2610316D01 gene
1458702_at		0.928911	1.14837	1.07043	105.549	238.205	231.174	35.9395	211.572	1.4041	1.10292	1.26451	0.757575	0.761288	0.911064	1.94927	1.23189	1.09963	0.928911	0.712822	2610316D01Rik	72511	RIKEN cDNA 2610316D01 gene
1429268_at		2.45871	1.28215	0.587525	8.27177	56.1646	25.6655	49.4742	26.0123	1.60086	0.830658	2.36814	1.73541	1.37372	1.40688	1.80475	0.227382	0.587168	2.45871	0.524483	2610318N02Rik	70458	RIKEN cDNA 2610318N02 gene
1426820_at		1.00065	0.98024	0.992024	2696.39	2442.51	7383.96	3260.35	3052.59	1.2521	1.15132	0.724615	0.981057	1.00721	0.957898	0.828869	1.14509	1.01808	1.00065	1.0254	2610507B11Rik	72503	RIKEN cDNA 2610507B11 gene
1455905_at		0.758104	0.80163	0.992375	468.988	359.551	607.112	2055.87	615.361	1.01046	0.859478	1.13722	0.609698	1.01449	0.633259	0.89514	0.65368	0.912742	0.758104	0.64382	2610507B11Rik	72503	RIKEN cDNA 2610507B11 gene
1431141_at		0.603434	0.874896	0.799374	33.0886	77.9066	118.52	79.761	43.9803	0.458755	1.52028	0.687009	1.3036	1.73955	0.636266	1.33929	1.1587	0.957955	0.603434	0.8963	2610507I01Rik	72203	RIKEN cDNA 2610507I01 gene
1453749_at		1.77216	1.00575	0.783792	137.742	122.073	561.969	38.9365	284.486	1.44817	0.732077	2.01358	0.365951	1.21693	1.11569	1.4443	0.877381	0.86858	1.77216	3.39682	2610507I01Rik	72203	RIKEN cDNA 2610507I01 gene
1429244_at		0.998739	0.965831	1.14458	686.685	680.362	174.615	172.815	389.374	0.940365	0.994895	0.705785	0.881399	1.06137	1.11522	0.69218	0.96941	0.969422	0.998739	1.00884	2610524H06Rik	330173	RIKEN cDNA 2610524H06 gene
1435639_at		1.30644	1.64543	1.78497	14.5055	50.689	15.2274	377.424	36.0694	1.14062	2.13602	4.11288	0.738519	3.09938	3.55587	1.8899	1.45642	0.490446	1.30644	3.36908	2610528A11Rik	70045	RIKEN cDNA 2610528A11 gene
1450947_at		1.9112	1.84025	0.486626	5.8014	36.6094	10.5024	30.4454	18.0307	0.974137	0.6997	1.95515	0.330683	1.10362	1.44066	2.57679	3.20403	0.734395	1.9112	0.695446	2610528J11Rik	66451	RIKEN cDNA 2610528J11 gene
1433212_at		0.875828	0.709655	1.04955	6.84683	23.2948	11.0561	73.1005	9.48915	0.866057	0.700711	2.19339	0.483752	2.89423	0.510363	0.876846	2.57625	1.0579	0.875828	0.495573	2700008E08Rik	72539	RIKEN cDNA 2700008E08 gene
1453328_at		0.894263	0.827703	1.05474	33.3993	12.1368	235.922	297.753	57.6426	1.03675	0.974341	0.41965	1.32768	2.27172	1.94644	1.43252	0.35939	0.679511	0.894263	0.481398	2700008G24Rik///Gm38524///Xkr6	72545///219149///102640169	RIKEN cDNA 2700008G24 gene///predicted gene, 38524///X Kell blood group precursor related family member 6 homolog
1445170_at		1.35303	0.407522	0.594473	5.23027	3.28393	20.6845	46.7142	74.4665	0.144971	4.53503	3.81787	0.843132	0.54939	1.9327	1.80759	2.56348	1.21575	1.35303	0.722565	2700012I20Rik	72588	RIKEN cDNA 2700012I20 gene
1452877_at		0.855615	0.888379	0.868871	5294.12	2335.43	2380.27	2804.31	1746.48	1.22602	0.84845	0.979362	0.903189	0.883553	1.0327	0.689761	0.79554	0.938814	0.855615	0.645677	2700029M09Rik	72612	RIKEN cDNA 2700029M09 gene
1453745_at		1.35021	1.34192	1.60256	185.871	116.087	79.5611	940.118	142.874	1.19136	2.02657	2.4246	1.11321	1.33981	1.27378	0.777891	0.695336	0.990172	1.35021	0.747813	2700038G22Rik	67194	RIKEN cDNA 2700038G22 gene
1430118_at		0.470021	0.767429	0.829558	71.6316	3.96881	23.3139	30.2	939.621	0.938777	0.472779	0.412404	0.542789	0.913933	0.67172	1.1318	0.901267	0.776671	0.470021	1.20167	2700046A07Rik	78449	RIKEN cDNA 2700046A07 gene
1453645_at		0.55423	0.920459	0.99552	19.1744	21.3563	92.4016	26.35	887.041	0.543803	0.702916	0.765276	1.08317	1.05954	1.12787	1.50333	0.842495	1.17259	0.55423	1.03213	2700046A07Rik	78449	RIKEN cDNA 2700046A07 gene
1431163_at		1.47299	1.07138	0.972793	328.632	181.6	252.204	375.527	476.078	0.684928	1.11021	2.02808	0.776608	1.04551	1.3888	1.77576	1.26078	1.1731	1.47299	0.682677	2700046G09Rik	67188	RIKEN cDNA 2700046G09 gene
1429595_at		0.838243	1.0618	0.95742	229.02	206.827	204.43	350.309	154.823	1.09522	1.15078	1.19818	0.675663	1.33583	0.718341	1.11155	1.14473	0.957787	0.838243	1.18814	2700049A03Rik	76967	RIKEN cDNA 2700049A03 gene
1437248_at		0.929829	0.660591	0.675051	8.08237	4.46901	77.9699	300.033	41.1362	1.20568	1.14448	0.84793	0.738649	0.8568	0.546812	1.33687	0.941664	0.902415	0.929829	0.987373	2700049A03Rik	76967	RIKEN cDNA 2700049A03 gene
1431223_at		0.468325	0.769375	0.353652	5.23187	9.59882	20.5766	78.3535	52.8773	0.81546	1.01433	2.98542	1.91002	0.554299	1.79386	2.20876	0.894918	0.390114	0.468325	0.545468	2700054A10Rik///Tcte2	21646///72578	RIKEN cDNA 2700054A10 gene///t-complex-associated testis expressed 2
1454556_at		0.591783	0.94627	0.789248	6.59485	65.8067	34.5242	75.5792	31.8343	0.554805	4.46074	1.32608	2.16104	1.47763	1.03281	2.37204	1.53858	0.95254	0.591783	1.14236	2700057C20Rik	77024	RIKEN cDNA 2700057C20 gene
1435413_x_at		0.954543	0.933337	0.900494	15830.2	4467.46	3428.88	4175.62	5506.57	1.15375	1.02759	0.837944	1.00636	0.823443	0.829674	0.989855	1.2017	0.994184	0.954543	1.06179	2700060E02Rik	68045	RIKEN cDNA 2700060E02 gene
1437450_x_at		1.02769	0.945771	0.92893	16421.1	5745.45	3784.7	6376.74	7329.73	1.07101	0.954003	1.20931	0.976151	0.899154	0.990829	0.983824	1.15302	0.955151	1.02769	1.03941	2700060E02Rik	68045	RIKEN cDNA 2700060E02 gene
1448238_at		0.836845	0.943056	0.843455	11394.8	5710.9	4227.61	3628.23	9401.34	1.2667	1.09932	0.831743	0.934121	0.822576	0.910086	0.587205	1.20254	0.940433	0.836845	0.982347	2700060E02Rik	68045	RIKEN cDNA 2700060E02 gene
1450425_a_at		1.0305	1.04281	0.994268	390.772	337.884	175.2	205.429	278.08	1.42352	1.5247	1.42463	2.33664	0.891598	0.769564	0.363194	0.961053	0.911029	1.0305	1.18014	2700062C07Rik	68046	RIKEN cDNA 2700062C07 gene
1431906_at		1.14133	0.555328	0.166781	36.8943	23.6835	8.17794	26.4492	42.4284	0.536137	1.37061	0.987335	0.145089	0.639407	1.92402	2.68426	1.06774	1.82592	1.14133	0.96835	2700068H02Rik	72563	RIKEN cDNA 2700068H02 gene
1442631_at		0.743204	0.812946	0.600688	102.902	22.8096	32.5314	18.1602	39.4893	0.793867	1.38298	2.24339	3.6786	0.931173	1.21486	1.39499	1.69382	0.507502	0.743204	1.57223	2700070H01Rik///Defb42	72609///619548	RIKEN cDNA 2700070H01 gene///defensin beta 42
1454464_at		2.80997	0.845081	3.25729	9.66506	4.30384	14.2329	15.2477	7.40305	1.45129	0.988983	19.9225	1.74509	0.945571	1.69492	0.754306	1.23356	0.520961	2.80997	0.274943	2700078F05Rik	72626	RIKEN cDNA 2700078F05 gene
1432837_at		0.796124	0.523535	0.948265	12.371	94.4575	33.7871	126.379	29.1727	0.620375	0.414238	0.697204	1.22168	0.831925	0.819339	2.05312	0.616765	0.481927	0.796124	0.724246	2700080J24Rik	67969	RIKEN cDNA 2700080J24 gene
1437291_at		1.00864	0.973758	0.829791	185.788	233.626	228.485	81.3685	161.008	0.920229	0.831477	0.86055	1.07114	0.871842	0.869534	0.73363	0.924234	0.866492	1.00864	0.750212	2700081O15Rik	108899	RIKEN cDNA 2700081O15 gene
1431912_at		1.36604	1.25103	1.36376	4.28756	12.2464	32.1797	7.89711	22.2067	1.45521	0.525143	0.791241	0.406897	1.2034	1.48269	3.94687	1.16955	0.436491	1.36604	0.795169	2700089I24Rik	72647	RIKEN cDNA 2700089I24 gene
1436349_at		1.10999	1.04199	0.890052	2896.36	1328.84	579.188	599.659	810.01	1.60217	1.11629	1.49189	0.92911	0.941103	0.925006	1.01949	1.18305	1.13574	1.10999	0.945737	2700094K13Rik	72657	RIKEN cDNA 2700094K13 gene
1428810_at		1.02029	0.892049	0.849086	576.678	381.365	906.601	747.268	635.669	1.27172	0.959273	1.24378	0.65173	1.02394	1.06643	0.848658	0.817316	1.08699	1.02029	1.06319	2700097O09Rik	72658	RIKEN cDNA 2700097O09 gene
1427141_at		1.07078	0.841848	9.15458	5.38477	44.1178	5.36408	25.7601	15.7309	1.12438	1.08293	0.883181	1.02356	4.50286	1.6186	3.15937	0.573043	3.79542	1.07078	1.59981	2700099C18Rik	77022	NDC80 homolog, kinetochore complex component pseudogene
1455170_at		0.856908	1.11984	0.888824	457.133	442.779	382.698	142.758	274.409	0.751373	1.15602	0.891488	0.961205	1.01417	0.935486	0.56977	0.657077	1.21436	0.856908	1.07859	2810001G20Rik	66456	RIKEN cDNA 2810001G20 gene
1452312_at		1.08678	0.977098	0.99049	183.686	109.515	105.299	389.447	199.101	0.848481	0.916905	0.927795	0.760518	1.00708	1.12059	1.17495	0.984965	1.26852	1.08678	0.919162	2810002D19Rik	66457	RIKEN cDNA 2810002D19 gene
1448947_at		1.3676	1.1636	1.29097	307.621	237.625	400.402	243.925	527.945	1.4187	0.908568	1.46287	1.05385	0.818552	0.938675	1.21214	1.40274	1.22026	1.3676	0.845604	2810004N23Rik	66523	RIKEN cDNA 2810004N23 gene
1458837_at		0.6105	1.26264	0.817652	62.9768	57.4853	72.0643	10.4745	9.47102	1.85529	0.814896	0.582961	0.4102	0.92287	1.82355	0.649685	1.43951	2.35695	0.6105	1.19186	2810006K23Rik	72650	RIKEN cDNA 2810006K23 gene
1429766_at		1.16333	0.798663	1.11931	131.498	88.5061	165.929	1217.55	200.395	1.12811	1.08253	1.5031	1.11088	0.910543	0.652572	0.92786	0.80301	0.877449	1.16333	0.737705	2810013P06Rik	100503178	RIKEN cDNA 2810013P06 gene
1429767_at		1.41377	0.926555	0.923765	115.086	277.339	280.343	124.461	300.08	1.42211	0.931279	0.616126	0.997022	0.903339	0.975752	0.677444	0.688526	0.811696	1.41377	0.712113	2810013P06Rik	100503178	RIKEN cDNA 2810013P06 gene
1453747_at		0.931375	0.931091	0.851185	173.385	500.34	255.68	336.827	179	0.760213	0.796055	0.903716	1.43955	1.04851	1.01673	1.0302	1.04033	1.06186	0.931375	0.770565	2810021J22Rik	69944	RIKEN cDNA 2810021J22 gene
1428452_at		1.2583	0.948278	1.0962	394.271	679.181	171.411	324.529	1009.54	1.74269	1.19038	1.35002	0.879514	1.04968	0.856667	1.32139	0.972084	1.01139	1.2583	1.15889	2810025M15Rik	69953	RIKEN cDNA 2810025M15 gene
1428686_at		1.14022	1.16012	0.790279	46.0889	38.7546	71.6039	23.027	43.3204	0.64848	0.849648	0.624567	0.537898	0.401215	0.521526	0.60673	0.800425	0.560644	1.14022	1.61588	2810029C07Rik	100504687	RIKEN cDNA 2810029C07 gene
1444603_at		0.476968	0.891464	0.287646	38.4327	19.5137	14.8351	6.37799	26.558	1.32278	0.702783	0.267384	0.87034	1.01984	1.6455	0.505541	0.864244	1.35407	0.476968	0.743127	2810030D12Rik	78335	RIKEN cDNA 2810030D12 gene
1453262_at		0.483493	1.05033	0.861102	82.925	147.68	35.2653	20.762	17.1086	1.20241	0.328097	0.469397	0.635315	1.05685	0.812743	0.597477	0.951436	0.915803	0.483493	0.453532	2810032G03Rik	72669	RIKEN cDNA 2810032G03 gene
1453248_at		0.969949	1.24573	1.0746	52.661	32.4524	89.6527	137.28	24.4048	1.35815	1.2502	1.60775	0.683361	1.44345	1.05266	0.847685	1.06578	1.02362	0.969949	1.39157	2810039B14Rik	72665	RIKEN cDNA 2810039B14 gene
1453241_a_at		0.559898	1.0804	0.812832	50.0034	27.598	38.7176	7.55742	14.4945	0.419792	0.38852	1.78573	0.820983	0.416544	0.937055	0.739754	0.864984	2.7181	0.559898	0.673023	2810047C21Rik1///Gm20482///Gm3912///LOC105242405	72716///100042577///102632136///105242405	RIKEN cDNA 2810047C21 gene 1///predicted gene 20482///predicted gene 3912///uncharacterized LOC105242405
1453242_x_at		1.50719	1.09307	0.770895	35.9731	4.48199	13.726	65.0654	10.778	0.463504	1.36574	0.797494	1.00101	0.479726	0.672084	0.265754	0.321119	0.859228	1.50719	0.93281	2810047C21Rik1///Gm20482///LOC105242405	72716///102632136///105242405	RIKEN cDNA 2810047C21 gene 1///predicted gene 20482///uncharacterized LOC105242405
1432700_at		1.83893	0.886588	0.84787	11.2402	6.64076	9.78724	9.63361	7.15656	0.64437	2.10908	4.95462	0.853187	0.670254	1.22003	0.893317	2.89735	1.51917	1.83893	1.01195	2810047J09Rik	72666	RIKEN cDNA 2810047J09 gene
1431614_at		1.50099	1.31661	1.03852	3.43621	210.571	148.723	7.68945	32.8845	1.10046	1.97761	2.3777	0.816531	1.84118	3.01711	0.877418	1.08349	1.45891	1.50099	4.02064	2810049E08Rik	72677	RIKEN cDNA 2810049E08 gene
1426365_at		1.13394	1.06923	0.962113	775.063	765.844	1202.28	982.33	773.324	1.14677	1.07526	0.871586	1.09805	1.14821	1.35107	0.942707	1.02812	1.01045	1.13394	1.0772	2810403A07Rik	74200	RIKEN cDNA 2810403A07 gene
1440854_at		1.09752	0.898128	1.01876	82.1794	84.0466	147.711	1065.85	120.737	0.808687	0.919614	1.38029	0.409094	2.10226	1.38441	1.68261	0.813058	0.722234	1.09752	1.53075	2810403A07Rik	74200	RIKEN cDNA 2810403A07 gene
1432658_at		0.503645	4.1281	0.341469	8.50213	1.45274	3.04106	2.85707	12.8787	0.843848	0.254814	1.15557	1.33934	4.44844	1.636	0.68893	0.704284	0.888577	0.503645	1.56087	2810403D21Rik	69964	RIKEN cDNA 2810403D21 gene
1444703_at		0.663	2.53584	1.08988	29.3984	45.9074	96.5521	29.8082	102.667	2.44623	1.54214	0.984345	1.25435	0.875995	1.21119	1.00667	2.27897	0.49527	0.663	0.99707	2810403D21Rik	69964	RIKEN cDNA 2810403D21 gene
1432702_at		1.00011	0.832092	0.572079	59.6641	41.9584	39.7575	34.0164	58.1916	2.47156	1.94777	1.25512	0.543717	2.27775	1.27564	1.00739	0.502526	1.72099	1.00011	0.571579	2810403G07Rik	69960	RIKEN cDNA 2810403G07 gene
1432923_at		0.804464	0.661247	0.646201	14.6749	22.2571	12.734	20.1293	21.1293	1.28577	1.83817	0.686254	1.17824	0.827549	1.21911	2.0384	0.68789	0.416684	0.804464	0.274334	2810404I24Rik	76949	RIKEN cDNA 2810404I24 gene
1453940_at		1.2769	2.03139	0.383436	2.6951	2.39804	8.25292	7.75524	6.18198	0.643355	3.87155	0.950602	1.70664	2.95677	0.982656	0.471896	1.34848	0.710368	1.2769	0.874993	2810404M03Rik	69966	RIKEN cDNA 2810404M03 gene
1444543_at		1.17165	0.955857	0.775726	19.04	110.98	54.5721	17.7021	15.8266	0.77487	1.96224	1.42285	1.55258	1.26341	1.16955	1.54884	1.4776	1.01537	1.17165	1.54599	2810405F15Rik	69974	RIKEN cDNA 2810405F15 gene
1430178_at		0.602803	0.853479	1.3554	9.4049	15.7995	17.0914	38.4637	14.5602	1.9812	1.07509	1.6958	1.41018	0.604116	0.87216	2.32088	1.34597	1.28542	0.602803	1.15561	2810408A11Rik	70419	RIKEN cDNA 2810408A11 gene
1453293_a_at		0.51686	0.916133	0.765194	21.7911	21.6468	36.5226	20.8977	38.0073	1.5326	0.982971	1.42705	0.420271	0.907192	1.17187	1.48652	1.19366	0.808361	0.51686	1.01017	2810408A11Rik	70419	RIKEN cDNA 2810408A11 gene
1459803_x_at		2.23411	0.72469	1.59269	6.32374	18.071	5.7912	2.83983	4.79384	4.65018	0.828992	1.1911	0.504612	1.84639	2.20562	1.18319	2.54475	0.235692	2.23411	0.555733	2810408A11Rik	70419	RIKEN cDNA 2810408A11 gene
1422172_x_at		0.861796	1.67202	0.960327	38.5033	29.5561	9.97653	81.6738	10.2864	0.804727	0.531826	3.98282	0.82775	1.19454	1.0625	2.68598	0.432971	0.850511	0.861796	0.615377	2810408B13Rik///Zfp934	76371///77117	RIKEN cDNA 2810408B13 gene///zinc finger protein 934
1437549_at		1.79518	1.66512	0.384553	23.2872	81.5728	16.8988	110.843	82.8598	0.951498	0.566039	3.81115	3.19002	1.57379	2.48688	1.10527	1.51771	0.614099	1.79518	0.51462	2810408I11Rik	69941	RIKEN cDNA 2810408I11 gene
1429510_at		0.99289	0.999526	0.737766	79.824	83.5436	305.063	48.0063	821.25	0.221175	1.33271	1.77401	0.797475	1.29271	1.8088	2.82858	0.823893	1.08606	0.99289	1.60692	2810410L24Rik	100042332	RIKEN cDNA 2810410L24 gene
1432908_at		0.45135	0.748321	0.441466	14.8679	12.4771	5.86579	6.66039	22.6156	1.5241	0.389519	0.43616	0.107441	0.719924	0.571762	0.872285	0.646239	1.47947	0.45135	1.24318	2810410P21Rik	72731	RIKEN cDNA 2810410P21 gene
1433348_at		1.06739	2.02152	0.937384	3.46191	64.5006	22.1459	5.92502	8.90173	1.50048	1.51872	0.169781	0.487315	0.311236	0.869482	0.990243	0.683199	0.708512	1.06739	2.27615	2810414N06Rik	71815	RIKEN cDNA 2810414N06 gene
1433265_at		1.04727	0.890912	1.02996	16.1673	82.6903	6.8574	34.987	15.1329	2.24846	2.48841	1.88511	0.852362	2.01426	0.560524	1.41011	0.911247	1.55135	1.04727	1.01331	2810416A17Rik	70241	RIKEN cDNA 2810416A17 gene
1431220_at		1.56723	0.756343	0.584815	46.529	78.0046	82.3987	37.2133	98.139	0.574742	1.03864	0.979712	0.775484	1.13652	0.997628	4.67493	1.43885	1.87009	1.56723	0.173352	2810416G20Rik///LOC102642487	100040353///102642487	RIKEN cDNA 2810416G20 gene///uncharacterized LOC102642487
1435171_at		1.87418	0.660129	0.86211	195.748	64.4328	198.81	165.438	547.06	0.864282	1.15041	0.197741	2.03105	0.959728	0.982629	0.938615	1.89097	0.797971	1.87418	0.608969	2810416G20Rik///LOC102642487	100040353///102642487	RIKEN cDNA 2810416G20 gene///uncharacterized LOC102642487
1419152_at		1.24934	1.0371	1.14221	29.5857	4.11014	12.0671	96.2379	23.6611	0.781889	3.50986	1.79641	1.63637	1.45652	0.561836	1.63907	1.71942	1.18641	1.24934	0.959081	2810417H13Rik	68026	RIKEN cDNA 2810417H13 gene
1419153_at		1.31719	1.63388	2.44571	11.4767	136.541	96.6497	2019.49	28.6971	0.836947	1.07289	1.78967	0.581922	1.87117	2.00758	3.32245	1.06672	1.20364	1.31719	1.09569	2810417H13Rik	68026	RIKEN cDNA 2810417H13 gene
1433243_at		0.68458	1.99022	0.741921	12.5059	2.02288	7.87284	41.1454	23.2902	0.666306	1.10614	3.26276	1.2356	3.10885	0.903745	1.53031	0.843027	1.55901	0.68458	0.875954	2810421E14Rik	72740	RIKEN cDNA 2810421E14 gene
1418702_a_at		0.935207	0.931406	1.06958	2465.41	1122.97	767.199	404.997	1130.87	1.8649	1.11918	2.34172	1.03534	0.838706	0.9817	0.707225	0.883817	0.997716	0.935207	0.850272	2810428I15Rik	66462	RIKEN cDNA 2810428I15 gene
1445896_at		0.38756	0.373016	0.376036	12.8995	2.57591	23.4677	4.66365	16.6617	0.647637	2.05349	0.816871	2.7842	0.798811	0.412465	2.09219	4.22998	0.730867	0.38756	0.978449	2810433D01Rik	77132	RIKEN cDNA 2810433D01 gene
1441191_at		0.506684	0.836564	1.08601	9.43958	15.4954	39.8011	65.8865	40.9173	0.767246	0.380329	1.27928	3.38291	1.05444	1.53334	1.56974	0.690278	0.449167	0.506684	0.574263	2810454H06Rik	72813	RIKEN cDNA 2810454H06 gene
1452354_at		1.19795	1.36547	1.39236	213.211	327.908	2153.26	124.455	97.226	0.928231	1.56596	1.59392	1.01758	1.5935	1.57615	1.65273	1.19206	1.53811	1.19795	1.03717	2810459M11Rik	72792	RIKEN cDNA 2810459M11 gene
1452980_at		0.848292	0.834614	1.00896	465.025	506.47	775.572	223.734	14677.5	1.00883	1.24208	1.24634	0.72889	0.871314	0.933164	1.38239	1.12827	1.04885	0.848292	1.01025	2810468N07Rik	72834	RIKEN cDNA 2810468N07 gene
1432002_at		0.939491	3.54952	0.245916	9.153	14.0681	4.08914	8.32243	18.4741	2.76939	0.419694	4.42239	0.348003	2.3034	1.40908	1.83499	1.90347	0.890042	0.939491	1.09124	2810471M01Rik	72818	RIKEN cDNA 2810471M01 gene
1427334_s_at		1.71446	1.19036	1.07041	196.877	101.721	98.9496	2925.64	76.2913	0.663715	1.61349	1.88703	1.07216	1.17213	0.978522	1.69179	0.730812	0.773364	1.71446	2.77746	2810474O19Rik	67246	RIKEN cDNA 2810474O19 gene
1437110_at		1.09888	1.01657	1.21841	280.791	206.673	382.739	2074.47	248.591	0.879033	1.12859	1.85611	1.12971	1.1644	0.914408	1.76756	0.517766	0.771099	1.09888	1.00469	2810474O19Rik	67246	RIKEN cDNA 2810474O19 gene
1452397_at		0.703035	0.888336	0.785289	62.6329	72.6569	70.0862	352.142	70.5237	0.690777	1.245	0.867421	0.950301	0.727647	1.17562	0.921291	0.837949	0.56879	0.703035	0.722828	2810474O19Rik	67246	RIKEN cDNA 2810474O19 gene
1429588_at		0.990368	1.16475	1.40906	121.739	248.64	284.059	1677.12	222.33	0.819779	1.12843	1.21275	0.764161	1.37368	1.23301	1.39615	1.04647	0.970799	0.990368	1.27458	2810474O19Rik	67246	RIKEN cDNA 2810474O19 gene
1454349_at		0.599869	2.48624	0.604762	4.18469	2.72548	6.23713	8.29154	10.2998	0.428051	0.490846	7.19864	2.07726	0.719046	1.85628	1.38232	0.832133	1.14982	0.599869	0.72187	2810487C13Rik	72837	RIKEN cDNA 2810487C13 gene
1454549_at		0.203285	1.0716	1.003	3.85529	3.26862	3.37298	8.86998	7.8284	0.369491	0.280689	0.630043	3.40985	4.88507	0.705336	0.80641	0.623451	1.01247	0.203285	1.11075	2900005I04Rik	72861	RIKEN cDNA 2900005I04 gene
1439509_at		0.467512	0.671718	0.657535	84.6782	183.059	52.2703	79.2705	21.6064	0.981339	1.14162	1.75115	0.614695	0.825948	1.18536	0.378395	1.0817	0.72034	0.467512	0.391836	2900008C10Rik	72937	RIKEN cDNA 2900008C10 gene
1445606_a_at		0.535162	0.426977	0.791324	558.168	180.578	23.8077	16.8449	48.6201	0.646393	0.798938	0.361054	1.18998	0.698614	0.666296	0.40156	1.01922	0.934708	0.535162	0.294795	2900009J06Rik	100502745	RIKEN cDNA 2900009J06 gene
1460532_at		0.577394	0.745156	0.355106	4.56513	9.34475	15.497	16.7307	7.5248	0.98994	0.444868	1.87152	0.640509	0.357619	0.697161	0.503963	1.39809	0.667211	0.577394	0.80734	2900011F02Rik	72901	RIKEN cDNA 2900011F02 gene
1432758_at		1.01108	1.2752	1.42553	12.7579	22.9402	47.6286	170.122	24.6256	0.720747	2.28352	2.39379	0.642514	1.6787	1.73149	2.3375	0.824606	1.17081	1.01108	0.733668	2900011L18Rik	77082	RIKEN cDNA 2900011L18 gene
1424624_at		0.74389	0.899119	0.911364	2312.22	6619.17	522.261	168.111	761.567	0.846033	0.965161	0.7342	0.767102	0.899593	0.959467	0.797074	0.982192	0.950988	0.74389	0.72786	2900011O08Rik	67254	RIKEN cDNA 2900011O08 gene
1441128_at		0.968459	1.03381	0.955873	101.692	184.097	128.712	108	215.353	1.11404	1.27881	0.654947	1.47351	1.01008	0.934781	0.773231	0.972683	1.01337	0.968459	1.09952	2900016J10Rik	78341	RIKEN cDNA 2900016J10 gene
1454448_at		0.615955	0.716128	0.751545	17.4729	41.5125	24.9296	19.4952	13.192	2.72777	0.563897	1.23425	2.07413	1.11377	1.95023	1.93335	1.07296	1.05384	0.615955	0.548318	2900018E21Rik	72943	RIKEN cDNA 2900018E21 gene
1432824_at		0.590718	1.09777	1.29716	26.4309	6.22729	71.0561	50.8211	68.4249	0.819282	1.41992	1.20569	0.770423	0.619561	0.860402	1.11034	1.53569	0.919383	0.590718	0.959089	2900018N21Rik	72864	RIKEN cDNA 2900018N21 gene
1454502_at		0.801007	0.681874	1.85056	56.7055	85.1079	106.398	94.1977	34.2493	1.41408	1.07802	0.628367	1.15023	1.52113	1.87958	0.545053	1.06804	1.09788	0.801007	0.604629	2900022B07Rik	76830	RIKEN cDNA 2900022B07 gene
1433387_at		0.87226	0.873829	1.26836	26.7658	5.45119	42.9339	18.4063	1.50348	0.344559	1.14656	0.714102	3.05676	1.70075	1.11993	0.803514	0.842811	1.11866	0.87226	0.841624	2900022M07Rik	72951	RIKEN cDNA 2900022M07 gene
1432699_at		1.11577	1.37052	1.07916	12.9749	49.2048	55.6595	93.9216	84.302	0.663131	1.07156	1.47806	0.697226	0.887397	1.17934	0.853427	1.69434	0.964609	1.11577	0.934346	2900024I21Rik	72845	RIKEN cDNA 2900024I21 gene
1429089_s_at		1.28874	1.08359	1.01685	985.377	1606.75	540.654	451.691	18.7991	1.19227	1.04625	0.903972	1.04957	1.05893	0.965565	1.36021	0.978393	1.1789	1.28874	1.63851	2900026A02Rik	243219	RIKEN cDNA 2900026A02 gene
1443916_at		0.897975	1.21807	0.875642	24.4854	104.14	27.3428	71.9198	35.9421	1.32934	0.827288	1.37608	1.68047	0.838116	1.2566	1.15177	2.50531	1.55635	0.897975	1.16975	2900026A02Rik	243219	RIKEN cDNA 2900026A02 gene
1433170_at		0.565841	0.915447	2.28575	42.8096	37.7836	11.2801	10.895	35.2968	0.905811	1.50053	2.70146	0.695129	0.686192	2.10541	0.762227	1.77839	0.492039	0.565841	0.677898	2900034C19Rik	72854	RIKEN cDNA 2900034C19 gene
1454491_at		0.729378	0.688285	0.97359	29.011	72.1878	79.0693	121.861	143.861	0.695618	1.72182	2.62556	0.892313	1.72989	3.22551	1.19239	0.569685	1.2327	0.729378	1.19124	2900040J22Rik	72956	RIKEN cDNA 2900040J22 gene
1444801_at		0.601179	1.58886	0.249839	66.3007	8.80179	12.3836	17.7441	14.9112	0.657439	0.82505	0.726558	2.59667	7.66045	1.20242	1.3239	2.02163	1.18009	0.601179	1.68367	2900041M22Rik	78403	RIKEN cDNA 2900041M22 gene
1454285_at		0.514867	1.85236	0.890724	3.99655	2.71448	4.16749	14.3687	2.62397	0.50008	0.699571	3.01177	0.833885	1.33388	0.913261	0.231764	0.444027	2.35815	0.514867	0.807376	2900042E19Rik	72941	RIKEN cDNA 2900042E19 gene
1432861_at		0.832463	1.97367	0.460234	31.89	40.7676	23.4237	34.8897	37.8569	1.03978	10.6577	1.23161	1.52337	1.24536	1.74535	4.02985	0.380093	2.18388	0.832463	0.787206	2900046F13Rik	73028	RIKEN cDNA 2900046F13 gene
1432943_at		2.11518	0.504741	3.09695	7.93762	21.9035	21.1715	17.416	8.97593	1.45414	0.772453	1.93336	1.26172	0.948883	0.959496	0.593815	0.442989	0.775813	2.11518	0.30136	2900046L07Rik	73027	RIKEN cDNA 2900046L07 gene
1441060_at		2.11507	0.997522	1.16126	21.8211	84.4358	47.3524	72.062	122.101	1.34627	1.3854	1.68015	1.09407	1.39042	1.87266	2.51999	0.948479	1.88844	2.11507	0.398882	2900052L18Rik	76835	RIKEN cDNA 2900052L18 gene
1436231_at		0.467281	0.782224	0.880208	54.2781	8.09761	7636.37	49.4338	51.9702	0.774378	0.372651	1.92339	0.730571	0.584327	0.445587	0.592515	0.711235	0.720714	0.467281	0.791324	2900052N01Rik	73040	RIKEN cDNA 2900052N01 gene
1445673_at		0.839332	1.30764	1.00596	16.6049	27.9812	89.8688	20.9828	8.90678	0.795467	1.20477	2.19173	0.214718	0.787246	0.607672	1.1753	1.65988	0.567129	0.839332	0.240142	2900052N01Rik	73040	RIKEN cDNA 2900052N01 gene
1457495_at		0.714074	1.24653	0.797269	39.5112	5.83734	1109.12	36.8776	21.5318	0.738706	0.624117	0.723909	0.729718	0.78023	0.90411	1.29806	0.80056	1.15034	0.714074	0.644404	2900052N01Rik	73040	RIKEN cDNA 2900052N01 gene
1430675_at		0.86286	0.977019	0.926574	223.634	955.244	31.5642	65.2719	32.1556	0.738124	0.970082	1.25669	0.928293	1.08172	1.40159	0.846091	1.22632	1.15913	0.86286	0.829544	2900055J20Rik	73001	RIKEN cDNA 2900055J20 gene
1431631_at		1.02097	0.405966	1.08382	2.98945	4.20796	12.2581	52.3699	62.517	0.347078	1.93205	1.90059	1.24763	0.554928	1.70568	1.18205	1.12592	0.394608	1.02097	0.535758	2900057B20Rik	73009	RIKEN cDNA 2900057B20 gene
1432853_at		1.01413	0.800579	1.10024	27.277	22.9031	14.6558	138.131	30.0897	0.993331	1.39368	1.81849	1.07811	1.99844	1.24978	1.31674	0.640831	1.50235	1.01413	1.64703	2900057C01Rik	72987	RIKEN cDNA 2900057C01 gene
1432739_at		0.642159	0.227398	0.495853	6.9677	3.77125	33.617	18.7124	9.93593	0.238415	0.719732	15.5065	4.17764	1.21412	0.374026	4.54287	0.860054	0.956581	0.642159	1.01607	2900060K15Rik	73041	RIKEN cDNA 2900060K15 gene
1432797_at		0.622373	0.807641	0.911341	20.9131	58.7328	54.6213	77.6244	66.5208	0.954895	1.07868	1.19541	1.47977	0.641963	1.16517	1.80708	1.26264	0.850683	0.622373	0.595229	2900060N12Rik	73031	RIKEN cDNA 2900060N12 gene
1432814_at		1.30029	1.3213	0.578364	8.34261	53.2853	6.14841	2.23599	9.03781	2.19811	0.620669	4.4181	1.77806	1.05394	0.258715	1.85919	1.05345	2.29154	1.30029	1.63083	2900064F13Rik	73043	RIKEN cDNA 2900064F13 gene
1433031_at		0.304338	0.418484	2.55183	4.33987	40.7161	53.8478	53.3905	58.9686	1.05734	1.89465	1.95577	0.640019	3.27545	0.881156	0.199367	0.804685	1.21887	0.304338	0.462706	2900064K03Rik	72976	RIKEN cDNA 2900064K03 gene
1433122_at		1.61921	1.13159	0.316648	16.3503	23.7318	6.61675	44.8616	28.0289	0.908374	2.13574	0.884435	1.15965	3.79653	0.7977	3.26805	0.988884	0.475018	1.61921	0.607401	2900069G24Rik	72968	RIKEN cDNA 2900069G24 gene
1436369_at		0.765519	0.794658	1.09207	6.05109	28.0165	39.5564	74.2866	25.9547	0.566852	1.87606	1.62651	0.282059	1.22146	0.407469	0.457812	2.18296	1.08117	0.765519	0.419523	2900076A07Rik	100504421	RIKEN cDNA 2900076A07 gene
1433399_at		0.802804	0.402506	0.355441	8.24466	9.75807	17.8592	13.7266	11.369	0.649115	1.60504	3.07311	0.943281	0.817497	0.322613	0.895242	0.974153	1.43195	0.802804	0.439214	2900078I11Rik	73004	RIKEN cDNA 2900078I11 gene
1453323_at		0.877276	1.00742	0.708817	166.067	246.234	52.4066	87.218	23.5451	0.631013	0.835409	0.928384	0.861623	0.817527	1.06305	1.04681	0.887728	0.634805	0.877276	0.923056	2900079G21Rik	620760	RIKEN cDNA 2900079G21 gene
1429854_at		1.0764	0.957153	1.8384	31.0555	42.4422	53.3292	12.0492	37.5799	2.1952	0.871666	0.779676	0.942444	1.00872	1.36147	0.916481	1.09673	0.709313	1.0764	0.574042	2900092C05Rik	73090	RIKEN cDNA 2900092C05 gene
1429857_at		0.861561	0.879689	0.831822	88.3143	198.065	573.951	13.2188	301.556	2.56638	0.757682	1.01316	0.627282	1.0563	1.17776	0.927958	1.13829	0.854298	0.861561	0.662804	2900092D14Rik///Pou3f3	18993///73100	RIKEN cDNA 2900092D14 gene///POU domain, class 3, transcription factor 3
1433093_at		0.712895	0.566057	1.04915	71.6786	14.2656	12.71	110.383	9.23255	0.720736	2.44118	2.15975	0.966226	2.10618	2.42457	1.31944	1.2264	0.923836	0.712895	1.03984	2900092N22Rik	73107	RIKEN cDNA 2900092N22 gene
1428286_at		0.80078	0.919211	0.976885	14268.9	20049.1	18558.1	7813.49	17475.1	1.02575	0.996065	0.620869	1.01248	0.943357	1.05538	0.676038	1.46507	0.931274	0.80078	0.848515	2900097C17Rik	347740	RIKEN cDNA 2900097C17 gene
1432646_a_at		1.84596	0.73493	0.866984	39.7235	253.818	98.4506	72.3164	105.268	0.918803	0.957901	1.99586	0.707731	0.759986	0.802153	0.940549	0.205615	1.33176	1.84596	1.31317	2900097C17Rik	347740	RIKEN cDNA 2900097C17 gene
1431997_at		1.03798	0.932808	0.962715	1013.08	4189.33	1713.49	959.006	1291.24	1.53519	0.634871	0.947706	0.671229	0.829016	0.826697	0.919062	1.05472	0.919077	1.03798	0.963155	3000002C10Rik	378954	glyceraldehyde-3-phosphate dehydrogenase pseudogene
1418625_s_at		0.782002	1.00888	0.965967	34206.8	20267.4	37987.9	16851	24860.5	1.57347	1.09514	0.903647	0.600022	0.843777	1.06207	1.03242	1.67099	0.886477	0.782002	0.924308	3000002C10Rik///Gapdh///Gapdh-ps15///Gm10313///Gm12070///Gm5523///Gm6317///Gm8055///LOC102641387///LOC105242507	14433///378954///433273///622365///654472///666342///100039875///100042025///102641387///105242507	glyceraldehyde-3-phosphate dehydrogenase pseudogene///glyceraldehyde-3-phosphate dehydrogenase///glyceraldehyde-3-phosphate dehydrogenase, pseudogene 15///glyceraldehyde-3-phosphate dehydrogenase pseudogene///glyceraldehyde-3-phosphate dehydrogenase pseudogene///glyceraldehyde-3-phosphate dehydrogenase pseudogene///glyceraldehyde-3-phosphate dehydrogenase pseudogene///glyceraldehyde-3-phosphate d…
1457010_at		1.69794	1.03553	1.05415	25.0817	58.5482	46.2879	8.98554	30.7267	0.504392	1.39159	8.17015	3.28481	2.01131	1.93656	0.964102	0.852058	1.65337	1.69794	0.742381	3010001F23Rik///Gm41902	75693///105246644	RIKEN cDNA 3010001F23 gene///predicted gene, 41902
1415875_at		1.01865	4.0291	3.31121	13.5719	3.22974	32.2276	107.521	12.6522	0.715083	0.473336	1.6974	0.528268	1.17994	2.04214	0.274804	2.16261	1.44907	1.01865	0.762184	3010003L21Rik	109163	RIKEN cDNA 3010003L21 gene
1448930_at		1.2859	1.08183	0.839044	168.566	275.54	52.891	46.8496	154.033	1.87232	0.546907	0.423985	0.841211	1.10522	0.669703	1.07099	0.284207	1.89203	1.2859	2.17723	3010026O09Rik	68067	RIKEN cDNA 3010026O09 gene
1454478_at		0.924948	2.99395	0.492851	28.5426	16.5713	18.1729	51.5986	36.801	0.451003	1.8511	0.774797	0.687888	1.10533	2.38927	1.27501	1.78317	0.561453	0.924948	0.638126	3100002H20Rik	75428	RIKEN cDNA 3100002H20 gene
1431880_at		0.676819	0.995639	0.887089	37.0017	75.2602	81.3397	161.146	41.871	0.697513	1.09842	2.26631	1.26082	1.72141	1.73082	1.63047	0.938233	0.912148	0.676819	0.732276	3100003M19Rik	73082	RIKEN cDNA 3100003M19 gene
1429165_at		1.07355	0.949522	1.00877	129.836	185.545	259.12	575.955	215.132	1.18596	0.646134	0.186013	1.24815	1.22466	0.883528	0.615594	0.926354	1.06339	1.07355	0.640988	3110001I22Rik	66598	RIKEN cDNA 3110001I22 gene
1431330_at		1.07204	1.06321	0.559913	68.7994	62.0312	96.0543	63.9289	107.365	1.22406	1.3297	0.770732	0.539672	0.876778	0.891789	0.376471	0.973136	0.844696	1.07204	1.216	3110002H16Rik	76482	RIKEN cDNA 3110002H16 gene
1456716_s_at		0.709967	0.842466	0.791019	1487.74	425.69	455.496	165.002	552.143	1.23682	0.526402	0.667467	1.39914	0.687861	0.757999	0.463869	0.817405	0.990541	0.709967	0.910966	3110002H16Rik	76482	RIKEN cDNA 3110002H16 gene
1428023_at		1.28108	1.15423	1.10375	213.774	103.486	122.528	298.285	260.364	0.837626	0.913204	1.68152	0.772672	1.12474	0.985148	1.06127	1.28107	0.780412	1.28108	0.874523	3110009E18Rik	73103	RIKEN cDNA 3110009E18 gene
1430198_at		1.0065	2.04378	0.947645	7.97367	41.6483	11.4219	23.2321	20.5129	0.751774	0.228892	9.90946	0.452713	0.738644	1.08312	2.00152	0.882004	0.344105	1.0065	0.587735	3110009F21Rik	67280	RIKEN cDNA 3110009F21 gene
1430158_at		0.858739	1.10271	1.073	70.8528	88.8503	108.59	194.704	94.6528	1.19919	1.2179	1.65333	0.998844	1.32198	0.574264	1.08085	0.909517	1.08588	0.858739	0.694357	3110021A11Rik	67289	RIKEN cDNA 3110021A11 gene
1445708_x_at		0.903774	0.987316	1.02616	139.855	332.455	441.041	646.527	382.485	0.790954	1.16095	1.33053	0.600854	1.38853	0.922778	1.68998	0.698726	0.94707	0.903774	0.961017	3110021A11Rik	67289	RIKEN cDNA 3110021A11 gene
1453764_at		0.718933	0.80799	1.06892	61.0832	64.6334	52.3837	87.8807	37.668	1.14663	1.6571	1.31911	0.757823	1.15631	0.993767	1.39345	0.889783	0.950357	0.718933	0.893609	3110021N24Rik	73133	RIKEN cDNA 3110021N24 gene
1428184_at		0.72789	0.863515	0.958121	1613.68	10221.6	649.605	70.1469	557.714	0.919572	0.674324	0.396041	0.860056	0.866032	0.681844	0.491837	0.727316	0.956826	0.72789	0.711982	3110035E14Rik	76982	RIKEN cDNA 3110035E14 gene
1432904_at		1.2441	0.886952	1.9662	40.0398	6.92079	5.83468	10.9317	5.97633	0.898923	0.907897	0.811945	0.95861	1.71049	1.01273	1.4111	1.07973	1.4953	1.2441	1.08108	3110037C07Rik	73125	RIKEN cDNA 3110037C07 gene
1436467_at		1.23729	1.00751	0.837703	254.06	178.853	218.485	19.8528	106.101	0.671511	0.936881	1.1373	1.30013	1.24892	1.32812	1.78051	1.25298	0.894432	1.23729	1.04751	3110039I08Rik	73144	RIKEN cDNA 3110039I08 gene
1455160_at		0.939627	0.928002	0.920451	296.493	616.533	633.281	29.5893	167.574	0.259263	0.806393	0.758325	1.15791	1.28042	1.28903	1.08394	0.99471	1.089	0.939627	1.06679	3110039I08Rik	73144	RIKEN cDNA 3110039I08 gene
1440204_at		0.570406	0.527828	1.40227	25.5906	271.501	189.662	45.0238	21.5754	0.991354	0.868133	2.28695	0.331774	1.09042	2.83996	0.899381	1.1385	0.908623	0.570406	0.700463	3110039M20Rik	67293	RIKEN cDNA 3110039M20 gene
1429700_at		0.550781	0.716215	0.769031	31.7939	18.1689	15.5586	54.7623	9.20635	0.600658	2.78808	0.828322	3.35612	0.393409	1.59005	0.482272	0.700232	1.9942	0.550781	0.859237	3110040M04Rik	73176	RIKEN cDNA 3110040M04 gene
1450972_at		1.18168	1.16888	1.18339	512.952	404.936	171.219	397.822	213.058	1.26062	0.732344	1.49229	0.875815	0.954196	1.01027	0.905511	1.07818	1.29074	1.18168	1.17865	3110040N11Rik	67290	RIKEN cDNA 3110040N11 gene
1428468_at		0.861147	0.940418	0.870224	4024.85	1483.08	1308.38	794.39	2256.73	1.56963	0.928906	0.39522	1.1904	0.765651	0.756585	0.539003	0.996891	1.02928	0.861147	0.874441	3110043O21Rik	73205	RIKEN cDNA 3110043O21 gene
1430401_at		0.676873	1.00912	1.07985	271.285	93.886	148.11	81.1092	199.822	0.525229	0.685779	1.21561	1.40093	0.377983	0.332708	0.783866	2.4001	0.879378	0.676873	1.42643	3110045C21Rik	67303	RIKEN cDNA 3110045C21 gene
1433171_at		1.22727	4.03503	1.04572	1.37867	52.1439	12.113	3.14571	20.9265	1.22539	0.697561	0.485494	0.524983	0.92189	0.547921	0.722572	1.00204	0.67104	1.22727	0.992145	3110049I03Rik	73238	RIKEN cDNA 3110049I03 gene
1440992_at		0.905932	0.969446	0.878672	790.335	260.757	292.945	309.766	221.994	0.728787	1.10868	0.87551	1.02203	0.944925	0.826522	0.847077	0.855778	1.25341	0.905932	0.554291	3110052M02Rik	73229	RIKEN cDNA 3110052M02 gene
1444169_at		0.674602	0.997109	1.19263	176.533	123.531	81.1623	63.9381	91.6238	0.695044	1.1315	0.839376	1.99586	0.808966	0.969483	0.6249	1.9776	0.761121	0.674602	0.636238	3110052M02Rik	73229	RIKEN cDNA 3110052M02 gene
1452477_at		1.03911	0.883762	0.645252	80.1222	96.1844	70.1695	137.672	84.6946	0.807091	0.933415	1.18841	0.615915	0.970753	0.909926	0.95117	0.819577	1.03328	1.03911	0.824693	3110057O12Rik	269423	RIKEN cDNA 3110057O12 gene
1455475_at		0.808731	0.905224	0.920726	26.2687	158.154	303.468	31.5328	355.528	1.31803	0.466327	1.03109	0.424086	0.860403	0.817746	2.01279	1.10946	1.32047	0.808731	0.999102	3110057O12Rik	269423	RIKEN cDNA 3110057O12 gene
1438283_at		0.933569	0.90654	0.98515	54.3147	114.082	87.3557	75.726	76.1065	1.06791	1.42019	0.80526	0.418943	0.776269	1.25348	0.729945	1.24707	0.805839	0.933569	0.785746	3110057O12Rik	269423	RIKEN cDNA 3110057O12 gene
1454471_at		0.517835	0.370619	0.863891	5.11794	1.71631	1.74943	3.07596	10.861	2.03952	1.64359	1.88668	1.96082	3.70138	1.27084	7.94408	1.14652	0.343889	0.517835	1.27309	3110062G12Rik	73188	RIKEN cDNA 3110062G12 gene
1432796_at		0.886671	0.923218	1.04113	11.6176	2.66147	23.0272	1.78882	33.6756	0.808355	0.993975	11.05	2.43338	1.07806	9.10437	1.37292	1.10784	0.289514	0.886671	0.158686	3110067C02Rik	73202	RIKEN cDNA 3110067C02 gene
1418807_at		1.34568	0.756806	5.10403	26.8097	24.7735	12.8438	43.4653	15.3487	0.890185	0.80318	0.865162	0.928803	2.30695	1.09705	1.07718	1.03586	1.20754	1.34568	0.9294	3110070M22Rik	67304	RIKEN cDNA 3110070M22 gene
1453089_at		0.920065	0.971781	2.16195	9.32119	94.9632	166.739	20.2802	16.9176	1.12001	2.18698	1.84585	0.538326	1.45497	0.612313	0.682498	2.13959	0.480457	0.920065	0.653514	3110079O15Rik	73234	RIKEN cDNA 3110079O15 gene
1453007_at		1.42414	0.955324	1.24461	366.908	593.859	334.22	413.205	279.097	1.82544	0.576938	1.87323	1.82631	0.723489	1.54913	2.39284	0.992456	1.4358	1.42414	1.1609	3110082I17Rik	73212	RIKEN cDNA 3110082I17 gene
1431397_at		1.33189	0.431635	0.570174	19.0459	41.159	37.8322	15.0793	14.5353	1.52362	1.31995	1.26592	0.396289	1.90284	0.512927	1.29333	1.72458	1.03793	1.33189	1.18515	3110099E03Rik	100043232	RIKEN cDNA 3110099E03 gene
1431850_at		0.787265	1.2978	1.22412	33.1827	43.4024	8.60367	30.5162	21.674	0.390181	1.37289	1.53842	1.07655	2.32324	1.93039	0.720578	2.18275	1.51897	0.787265	0.659157	3200001D21Rik	71818	RIKEN cDNA 3200001D21 gene
1432656_at		0.812397	1.18196	1.05787	13.7687	8.75808	14.5232	37.7645	9.80181	0.642498	0.48193	2.41283	0.480685	2.14766	1.44047	0.944994	0.755353	0.771241	0.812397	1.63991	3222402N08Rik	74021	RIKEN cDNA 3222402N08 gene
1432649_at		0.523182	0.730152	0.595359	7.48459	2.69678	9.91093	7.64303	5.68655	1.40531	2.16834	3.95066	0.84888	1.20387	1.35412	1.67024	1.65039	0.911633	0.523182	0.676493	3300002A11Rik	100503812	RIKEN cDNA 3300002A11 gene
1432534_at		0.733071	1.32774	0.877916	85.4114	125.86	120.412	107.732	172.046	0.873211	1.3574	1.59465	2.89839	1.6032	2.07548	1.12538	1.12188	1.00609	0.733071	1.55035	3300002I08Rik	69277	RIKEN cDNA 3300002I08 gene
1433392_at		1.11171	0.954833	0.784981	10.8273	39.9941	12.9126	12.7366	19.3167	1.89447	0.666666	0.795309	0.922544	1.73631	1.98243	1.41277	1.51974	1.68621	1.11171	0.291891	3300002I10Rik	72411	RIKEN cDNA 3300002I10 gene
1430841_at		0.785002	1.03176	0.825914	57.421	37.7693	22.1556	81.3479	8.60148	0.617682	1.77276	0.952642	0.88318	2.32311	0.700355	0.661949	0.717196	1.02119	0.785002	0.603478	3300002P13Rik///Tmtc1	70230///387314	RIKEN cDNA 3300002P13 gene///transmembrane and tetratricopeptide repeat containing 1
1450770_at		0.617014	0.83187	0.755713	3260.28	625.287	64.9586	14.0024	644.607	0.29599	0.537025	0.295873	1.33132	0.686299	0.690156	0.366739	0.95529	0.780413	0.617014	0.384365	3632451O06Rik	67419	RIKEN cDNA 3632451O06 gene
1440079_at		0.98203	0.630507	0.459969	6.42462	40.6341	13.4258	10.3782	12.9222	2.06861	1.70548	6.54436	0.927367	1.49242	1.92545	1.05408	3.7672	0.708572	0.98203	0.524579	3632454L22Rik	320606	RIKEN cDNA 3632454L22 gene
1422011_s_at		1.43378	20.7071	3.27776	5.39006	26.8639	17.1535	258.615	5.90737	1.20381	4.30508	1.51054	0.305059	4.16698	4.14474	10.9861	1.89966	1.96324	1.43378	4.85073	3830403N18Rik///Xlr	22441///70691	RIKEN cDNA 3830403N18 gene///X-linked lymphocyte-regulated
1432376_at		0.731009	0.645223	1.30038	14.2793	49.043	10.9746	16.6042	21.3625	0.377596	2.30874	0.537849	0.177408	0.646481	0.963675	0.383743	1.21737	0.699736	0.731009	1.67824	3830403N18Rik///Xlr	22441///70691	RIKEN cDNA 3830403N18 gene///X-linked lymphocyte-regulated
1436388_a_at		1.06965	0.807881	0.922808	4352.26	622.947	792.896	783.46	619.346	1.37521	0.808562	1.10494	1.314	0.886283	0.723439	0.91527	0.834239	1.0242	1.06965	1.08981	3830406C13Rik	218734	RIKEN cDNA 3830406C13 gene
1434550_at		1.02458	0.946872	0.755818	743.125	310.932	384.365	85.9923	167.772	1.06064	1.13645	1.35045	1.18152	0.916868	0.705277	0.619219	1.16275	0.91469	1.02458	0.663587	3830406C13Rik	218734	RIKEN cDNA 3830406C13 gene
1453616_at		1.38177	1.71838	1.01675	42.8104	71.9203	53.773	35.7582	19.7463	0.808714	0.860438	1.74869	2.28025	1.8661	0.803202	0.731914	0.967514	0.554265	1.38177	0.657182	3830408C21Rik	100040322	RIKEN cDNA 3830408C21 gene
1430162_at		0.743287	0.784984	1.04901	15.1616	39.3678	21.1906	51.8855	20.7445	0.99243	0.716496	1.1816	1.41376	0.889683	0.811913	0.969293	2.17094	1.20208	0.743287	1.00777	3830417A13Rik	70696	RIKEN cDNA 3830417A13 gene
1433236_at		1.21797	1.92186	0.749247	6.79173	15.0553	6.33596	10.5408	3.78351	0.499072	0.817545	1.75255	2.91434	3.05218	1.32856	4.70177	1.33292	1.069	1.21797	1.1356	3830422I06Rik	70708	RIKEN cDNA 3830422I06 gene
1453626_at		0.701283	1.01795	1.16276	38.5045	82.7478	60.2939	73.3238	54.9239	0.990559	1.98488	1.4956	1.58304	1.35147	0.849687	1.57152	0.875667	0.9431	0.701283	0.816653	3930402G23Rik	665306	RIKEN cDNA 3930402G23 gene
1455541_a_at		1.45238	1.16289	0.932635	85.8291	64.1163	60.3986	64.0881	23.3651	0.291355	0.434299	2.75322	3.34569	1.98849	0.789879	0.595642	0.496718	4.17191	1.45238	3.34785	4430402I18Rik	381218	RIKEN cDNA 4430402I18 gene
1454297_at		0.507019	0.492086	0.277378	24.6816	25.5054	22.6627	15.4709	14.5277	0.968004	0.925323	5.53301	0.881427	0.857261	2.46573	1.80943	1.13393	0.550269	0.507019	0.398554	4631402F24Rik	70782	RIKEN cDNA 4631402F24 gene
1430655_at		1.17757	0.56714	0.551936	32.1019	38.5158	21.462	59.3306	50.9311	0.977078	1.62218	2.24329	1.16424	2.22084	0.848481	1.64736	1.37879	1.32778	1.17757	0.807512	4631405K08Rik	70800	RIKEN cDNA 4631405K08 gene
1432689_at		0.88418	1.39328	1.28583	10.1258	50.3227	19.8115	16.0075	13.9517	0.948489	1.42494	4.41039	0.140046	0.885109	1.79647	1.63819	1.1026	0.813887	0.88418	0.778735	4631422I05Rik	70798	RIKEN cDNA 4631422I05 gene
1431820_at		0.733719	0.779343	0.959742	350.918	150.528	194.256	223.082	188.147	0.882252	1.23197	0.92493	1.08743	1.13395	1.37354	0.839949	1.01336	1.01552	0.733719	0.864891	4632404H12Rik	74034	RIKEN cDNA 4632404H12 gene
1438209_at		0.854796	0.880677	0.867875	79.0946	186.76	102.302	225.372	133.473	0.744675	1.53948	2.5347	1.03742	0.996695	0.956312	1.65624	1.16382	0.944822	0.854796	0.671193	4632404H12Rik	74034	RIKEN cDNA 4632404H12 gene
1432874_at		0.751548	1.31983	0.750715	3.11915	13.183	16.7456	6.64565	6.85307	0.921781	1.36253	1.83128	0.645332	0.661796	2.5176	0.97459	0.545005	0.520413	0.751548	0.180778	4632404M16Rik	74348	RIKEN cDNA 4632404M16 gene
1454396_at		0.73932	1.38865	1.70391	25.8055	54.4036	36.881	24.4427	13.7402	2.09599	1.37163	2.4217	0.449687	0.828312	1.32967	1.22779	1.47769	2.04966	0.73932	0.636795	4632409D06Rik	74036	RIKEN cDNA 4632409D06 gene
1419611_at		1.85801	0.486766	1.35555	43.8648	151.522	161.387	47.6497	115.234	1.23626	0.752739	0.81076	1.39061	0.909195	0.736391	0.785084	0.656581	0.874678	1.85801	0.393745	4632415L05Rik	70808	RRS1 ribosome biogenesis regulator homolog pseudogene
1419612_at		1.2539	0.959328	1.03191	116.294	97.2533	330.023	176.44	162.256	0.78482	0.883838	1.1575	1.80344	0.93645	0.934574	0.950865	0.61784	0.599818	1.2539	1.5467	4632415L05Rik	70808	RRS1 ribosome biogenesis regulator homolog pseudogene
1446072_at		6.77206	1.52254	0.703352	2.39897	42.1223	56.9927	18.5829	32.9389	1.58836	1.22371	1.2695	4.56077	0.980899	2.17156	1.278	3.61618	1.20076	6.77206	2.09952	4632415L05Rik	70808	RRS1 ribosome biogenesis regulator homolog pseudogene
1432876_at		0.855226	1.05754	1.25193	93.4439	194.514	68.912	153.765	120.047	1.033	1.4159	1.84255	1.46034	1.36893	1.39136	1.83742	1.17768	1.08692	0.855226	0.906682	4632418H02Rik	78265	RIKEN cDNA 4632418H02 gene
1429332_at		0.940401	1.07405	1.0339	6.14611	1	30.5014	238.146	16.1926	0.73883	0.790332	0.821703	0.606656	0.706919	0.281994	0.384434	0.755194	1.15806	0.940401	1.00398	4632427E13Rik	666737	RIKEN cDNA 4632427E13 gene
1456201_at		1.27955	0.84457	0.930807	181.968	140.944	284.822	1107.91	245.329	1.09847	1.00586	0.811059	0.719979	1.55609	1.54249	1.28144	0.939601	1.18342	1.27955	1.28712	4632427E13Rik	666737	RIKEN cDNA 4632427E13 gene
1430459_at		1.27426	0.743659	0.834691	17.5302	57.1525	7.40966	10.8909	33.9872	0.392619	0.389061	7.87006	0.494827	0.6022	0.70127	0.569265	4.05344	3.44868	1.27426	1.26451	4632428C04Rik	100043102	RIKEN cDNA 4632428C04 gene
1454400_at		0.419448	0.486976	1.5292	12.3639	5.28041	37.0112	39.2597	16.5018	0.648104	0.757496	2.09397	1.60858	1.09957	1.29802	1.46899	1.32969	2.36458	0.419448	0.586211	4632432E15Rik	74046	RIKEN cDNA 4632432E15 gene
1430858_at		0.87878	0.267483	1.44106	10.5827	37.4484	46.5133	28.0243	41.8811	1.00939	0.876868	1.76286	1.82414	2.64214	0.653791	0.790763	0.804009	1.55203	0.87878	1.63994	4632433K11Rik	77043	RIKEN cDNA 4632433K11 gene
1454072_at		0.985431	0.941161	0.789654	60.6589	114.335	68.3087	125.493	65.5225	1.27653	0.958538	1.29495	0.931946	1.44409	1.18657	1.22399	0.787159	1.45876	0.985431	0.688785	4731417B20Rik	74576	RIKEN cDNA 4731417B20 gene
1444932_at		0.601795	0.530047	0.55509	11.9755	78.3561	11.6197	14.5958	22.7346	1.24868	1.04888	7.03481	0.51721	3.324	0.915211	9.08651	1.0368	1.72413	0.601795	0.773388	4732419C18Rik	100042484	RIKEN cDNA 4732419C18 gene
1436282_at		0.643966	0.611829	0.711335	15.7295	35.9385	8.36994	15.4461	9.90968	0.64279	0.494093	1.19898	0.778912	1.50233	1.44926	1.72484	2.08295	1.66843	0.643966	1.56475	4732440D04Rik	654788	RIKEN cDNA 4732440D04 gene
1444697_at		0.744053	0.302241	1.16767	4.27241	20.9786	10.9139	46.2606	12.0313	0.774896	1.87978	1.18129	1.27771	1.37599	1.66514	2.6983	0.712962	1.75601	0.744053	0.803239	4732490B19Rik	319871	RIKEN cDNA 4732490B19 gene
1441009_at		0.661874	0.73054	1.03982	179.921	109.361	80.4897	29.0105	52.7693	0.44885	0.630493	0.376504	0.622346	1.02408	0.964796	0.61924	1.27352	1.22273	0.661874	0.722867	4732491K20Rik	224523	RIKEN cDNA 4732491K20 gene
1432224_at		0.854549	1.16999	0.850415	172.983	101.798	33.0886	79.1936	52.6363	1.21128	1.24212	1.67275	0.698733	0.94031	1.10216	0.616641	1.19322	0.980402	0.854549	0.525493	4831407H17Rik	77710	RIKEN cDNA 4831407H17 gene
1458913_at		0.363355	0.290684	0.367345	13.9785	16.4111	40.7796	74.7625	25.2202	0.409777	1.30191	1.35862	1.08423	2.20835	1.36234	2.31761	0.54932	0.796739	0.363355	1.22014	4831440E17Rik	320965	RIKEN cDNA 4831440E17 gene
1459111_at		0.882742	1.33385	0.833417	9.57884	3.14957	10.1014	44.876	10.2192	0.648703	1.40674	0.759579	0.60252	0.373782	0.877264	0.206756	3.42036	2.32335	0.882742	1.01567	4831440E17Rik	320965	RIKEN cDNA 4831440E17 gene
1432687_at		0.664728	0.888286	0.319944	38.877	8.64182	5.60024	22.4358	33.0032	0.750966	3.1134	0.717255	0.315255	0.97782	2.46484	1.90563	1.00352	0.986565	0.664728	0.578223	4833406M21Rik	74575	RIKEN cDNA 4833406M21 gene
1432899_at		0.478544	1.10612	2.04436	24.7489	17.5253	13.6677	55.0075	67.1371	1.06253	1.09611	0.690345	2.15581	1.34194	0.724544	1.69954	0.741766	0.744202	0.478544	0.674856	4833408G04Rik	74578	RIKEN cDNA 4833408G04 gene
1454376_at		1.74804	0.229454	2.60817	8.80178	14.8917	22.9831	5.08483	9.68754	0.718453	0.237673	0.560522	0.339447	1.20797	0.278621	0.445283	1.16968	2.47986	1.74804	0.740014	4833410I11Rik	74612	RIKEN cDNA 4833410I11 gene
1430319_at		0.572845	1.37186	1.83893	19.5575	18.6456	16.0165	74.2768	27.7667	1.15105	1.86188	3.42288	3.26481	4.43896	4.88057	1.12195	1.02228	1.12829	0.572845	1.38912	4833411C07Rik	71624	RIKEN cDNA 4833411C07 gene
1454443_at		0.795554	0.915434	0.559369	42.5052	74.8698	15.1069	75.2252	51.8072	0.367521	0.962357	1.32187	0.595698	1.49455	1.01848	0.78992	0.79467	0.772199	0.795554	0.896806	4833411I10Rik	74583	RIKEN cDNA 4833411I10 gene
1432720_at		0.722982	0.489786	1.90357	7.53802	5.4336	7.54488	16.0502	6.72864	0.329946	0.885688	0.974888	0.224319	1.23528	1.86423	1.02572	0.598252	1.73623	0.722982	1.35114	4833412K13Rik	74607	RIKEN cDNA 4833412K13 gene
1431260_at		1.15565	1.22972	0.777855	24.7717	88.431	62.8007	121.765	52.3479	0.885803	1.78516	6.99888	3.00604	1.20156	0.904565	0.752411	1.46697	0.943962	1.15565	0.766675	4833417C18Rik	73906	RIKEN cDNA 4833417C18 gene
1433286_at		0.861493	1.31719	1.48464	27.8461	32.8997	11.8741	45.6691	40.9881	0.797392	0.249813	1.90178	1.33889	0.671285	1.94921	1.57529	0.988856	1.37235	0.861493	0.817157	4833417J16Rik	73768	RIKEN cDNA 4833417J16 gene
1430686_at		0.556452	0.884779	0.495253	7.21377	8.82911	9.82008	8.62158	12.5876	1.13264	1.16358	2.89086	0.574623	0.644334	0.802356	0.582601	1.12558	0.649531	0.556452	0.837238	4833418N02Rik	74597	RIKEN cDNA 4833418N02 gene
1432815_at		0.601823	0.520052	3.52707	5.18578	7.1368	13.6997	3.55723	2.51039	2.23371	1.4396	1.96587	2.05148	2.16729	1.08732	1.87367	2.65187	0.936384	0.601823	0.739484	4833419A21Rik	73755	RIKEN cDNA 4833419A21 gene
1454353_at		0.80818	1.01272	1.52621	10.143	71.3591	137.273	160.791	92.6515	0.96488	1.3091	2.23486	1.10549	1.62845	0.839246	0.830968	1.10456	0.960381	0.80818	0.663338	4833420D23Rik	73766	RIKEN cDNA 4833420D23 gene
1419635_at		1.233	1.00699	0.926349	74.6514	41.4795	40.0168	433.655	306.818	0.870611	1.25884	1.91571	0.236524	0.91286	0.924975	4.71839	0.955359	1.34878	1.233	1.15073	4833420G17Rik	67392	RIKEN cDNA 4833420G17 gene
1419636_at		1.05909	0.841243	0.969679	209.743	102.99	78.217	359.823	365.738	0.943429	0.831014	0.682107	1.8959	1.40112	2.38112	0.856095	0.588664	1.05494	1.05909	1.90693	4833420G17Rik	67392	RIKEN cDNA 4833420G17 gene
1419637_s_at		0.78311	0.966243	0.989849	917.394	494.187	374.9	1467.2	1592.51	1.14756	1.40595	0.99387	1.74357	1.37439	1.65868	1.37118	0.967277	0.801173	0.78311	0.914429	4833420G17Rik	67392	RIKEN cDNA 4833420G17 gene
1430220_at		0.797001	0.76912	1.28125	139.306	96.9018	90.4718	2065.28	109.45	0.662218	1.05363	1.42998	1.18058	1.36696	1.07766	1.82232	1.31613	0.960931	0.797001	0.907301	4833420G17Rik	67392	RIKEN cDNA 4833420G17 gene
1431318_at		0.521875	1.18681	1.10857	16.5544	18.8406	6.62502	13.5478	5.30056	1.44167	0.662041	10.4055	1.13795	0.783774	2.14468	2.40256	0.974793	1.06016	0.521875	0.849044	4833420G17Rik	67392	RIKEN cDNA 4833420G17 gene
1432740_at		1.87571	2.6882	2.36485	14.3646	9.92206	9.32419	24.2221	13.9103	0.92262	1.0721	1.06726	0.475755	1.54513	2.33598	5.43226	3.71295	1.13613	1.87571	1.31122	4833420L08Rik	74586	RIKEN cDNA 4833420L08 gene
1432616_at		0.2563	1.02181	0.807354	10.1804	52.2203	33.6453	27.5171	11.29	1.35393	0.567084	2.28356	2.4793	3.88804	0.502121	1.69103	0.709277	0.835267	0.2563	0.744651	4833422B07Rik	74587	RIKEN cDNA 4833422B07 gene
1440761_at		0.892479	0.924104	1.43656	11.3449	68.7745	3.18742	4.35425	2.20489	1.20291	0.195767	1.79386	1.51237	0.808097	0.690286	0.938538	0.522896	0.296947	0.892479	0.438257	4833422C13Rik	373852	RIKEN cDNA 4833422C13 gene
1430267_at		0.423411	0.524835	1.09716	5.78592	87.8682	11.1816	22.999	17.6146	0.839913	1.56314	2.41984	1.03846	0.465161	2.9787	1.47977	2.94067	0.6964	0.423411	1.70071	4833422M21Rik	75768	RIKEN cDNA 4833422M21 gene
1430860_at		0.646331	0.969056	2.34493	50.7322	37.6881	11.2377	53.4017	12.7464	0.963768	0.254177	1.06941	0.364937	1.10386	0.613286	0.31855	1.87816	0.371904	0.646331	0.569914	4833422M21Rik	75768	RIKEN cDNA 4833422M21 gene
1439528_at		1.3927	1.4364	2.46735	21.9833	92.0241	114.672	73.2454	59.1138	0.8244	1.22353	4.3884	0.580863	1.06311	1.34547	1.59197	0.743088	1.35985	1.3927	2.43315	4833423E24Rik	228151	RIKEN cDNA 4833423E24 gene
1432063_at		0.811084	0.751154	2.16548	51.5858	83.6968	59.9363	278.771	54.7675	0.681862	1.26197	2.51683	0.691911	2.08392	1.25287	1.65661	0.950211	1.09212	0.811084	0.848791	4833427F10Rik	74601	RIKEN cDNA 4833427F10 gene
1430762_at		1.33456	1.12036	0.933792	128.254	43.7188	28.5411	12.8057	6.70305	0.43264	0.419662	0.810662	0.803019	0.601751	0.487711	1.23728	2.50937	1.79378	1.33456	0.912477	4833427G06Rik	235345	RIKEN cDNA 4833427G06 gene
1431488_at		0.461897	0.489953	0.97557	24.0897	15.5904	10.523	33.6942	43.6568	0.423722	1.81923	2.97124	2.02523	2.00247	0.378347	0.74548	3.38137	1.31701	0.461897	0.919385	4833428L15Rik	74602	RIKEN cDNA 4833428L15 gene
1453387_at		0.966295	0.199275	0.728064	32.0896	8.51282	61.3746	56.2609	25.6757	0.334851	1.11207	0.962785	0.568616	0.674061	1.15896	2.41243	1.49794	1.3477	0.966295	1.34339	4833432E10Rik	100503871	RIKEN cDNA 4833432E10 gene
1436524_at		1.01248	3.79747	3.54174	1.41257	2.62661	132.825	873.885	136.544	0.82459	1.34195	1.7411	3.17752	2.4988	1.77703	3.2387	0.766459	3.16115	1.01248	3.49234	4833438C02Rik	100503392	RIKEN cDNA 4833438C02 gene
1453968_at		0.920464	1.10222	0.887548	6.69728	8.75976	6.94777	14.7904	6.24716	1.09808	0.362253	1.426	0.681814	1.68441	1.55657	1.04663	2.45717	0.732656	0.920464	0.689912	4833439F03Rik	78786	RIKEN cDNA 4833439F03 gene
1422017_s_at		4.46364	0.889056	0.954902	12.4896	68.7401	115.271	39.1042	145.284	1.22169	0.738381	9.97213	0.977419	0.92959	0.656731	1.64529	0.866815	1.15851	4.46364	1.843	4833439L19Rik	97820	RIKEN cDNA 4833439L19 gene
1448100_at		0.994993	0.949212	0.964075	5730.33	6622.49	14525.4	3023.43	12024.1	1.28582	0.948932	0.755709	1.01318	1.03186	0.900968	0.892976	1.04392	1.07064	0.994993	0.934661	4833439L19Rik	97820	RIKEN cDNA 4833439L19 gene
1450463_at		0.814674	0.871034	1.08648	54.8862	333.05	106.558	142.166	133.951	0.711859	1.38296	1.65279	0.670745	2.0277	1.18641	1.08234	0.93433	0.852301	0.814674	0.899177	4833439L19Rik	97820	RIKEN cDNA 4833439L19 gene
1433004_at		0.638533	0.629213	0.531879	26.7849	61.4452	9.4529	83.1986	64.1601	0.437927	1.08091	2.76777	0.648096	1.36297	0.570824	0.74705	1.12194	0.726919	0.638533	0.954186	4833446E11Rik	74848	RIKEN cDNA 4833446E11 gene
1431485_at		1.81058	1.25818	1.00131	15.0103	98.6689	38.639	201.679	13.929	0.919565	1.85541	2.31035	0.717031	1.58072	1.53948	1.25494	1.11312	1.15722	1.81058	0.759021	4833447I15Rik	74844	RIKEN cDNA 4833447I15 gene
1430719_at		0.777616	1.29599	0.760253	20.108	85.0685	46.9006	85.3904	10.3138	1.0817	1.43462	1.90006	0.388387	1.11639	1.26243	0.963797	1.59215	1.08406	0.777616	0.827887	4833447P13Rik	78902	RIKEN cDNA 4833447P13 gene
1453292_at		1.85456	1.04488	0.705687	5.4267	22.3587	12.7891	14.5175	8.03841	0.381016	0.34997	3.89884	0.615694	4.78975	2.56031	2.06561	0.457889	0.806637	1.85456	0.264526	4921501E09Rik	74042	RIKEN cDNA 4921501E09 gene
1430905_at		1.25988	0.922837	0.939821	34.338	127.73	44.8376	72.7975	33.0426	0.765838	0.864513	1.99983	2.43461	1.2371	1.53519	1.83388	1.17851	0.738724	1.25988	0.964702	4921504E06Rik	70909	RIKEN cDNA 4921504E06 gene
1432044_a_at		1.41623	1.19554	0.613211	3.0396	6.73147	17.5755	19.7867	9.17868	0.414089	1.20673	1.26867	0.918163	1.43749	1.05131	3.0838	1.70638	0.305166	1.41623	0.728092	4921504E06Rik	70909	RIKEN cDNA 4921504E06 gene
1433141_at		0.46527	0.705446	1.33624	5.7537	18.5495	21.5088	12.8682	29.9867	0.318711	1.13004	6.80556	2.64149	0.684422	1.56248	0.344988	1.10478	0.682688	0.46527	1.04153	4921504P05Rik	70850	RIKEN cDNA 4921504P05 gene
1433395_at		0.707232	1.0365	0.885275	12.7577	89.6108	24.4304	129.686	19.5551	0.423437	0.468837	1.96923	0.729127	1.58304	0.743364	0.814982	1.31028	0.893913	0.707232	0.732454	4921504P13Rik	66703	RIKEN cDNA 4921504P13 gene
1433396_at		3.36643	0.396794	3.29027	20.3444	11.3373	40.0496	48.4237	32.8518	1.1919	0.967962	8.88781	0.29139	0.706963	0.994075	2.75492	0.843259	0.395325	3.36643	1.32542	4921504P13Rik	66703	RIKEN cDNA 4921504P13 gene
1433113_at		0.979108	0.934487	0.491352	2.8003	6.16101	4.86858	18.7302	7.60256	0.388361	1.65249	7.09332	0.220499	0.994878	1.16286	0.786935	1.11256	1.44855	0.979108	1.26017	4921504P20Rik	70824	RIKEN cDNA 4921504P20 gene
1432965_at		1.0075	1.35862	0.816335	12.2531	9.73306	57.1818	94.6372	45.151	0.913976	0.556157	6.1946	0.779993	0.833509	0.883732	3.06624	0.970139	1.4056	1.0075	1.08493	4921507H08Rik	70838	RIKEN cDNA 4921507H08 gene
1431458_at		1.15787	1.03864	1.03535	11.0304	10.8201	28.0159	20.9294	19.9494	0.480298	0.850054	2.21959	1.08453	1.83436	0.725962	2.90727	1.65877	0.748162	1.15787	1.63012	4921507L20Rik	70852	RIKEN cDNA 4921507L20 gene
1453142_at		0.548346	2.99771	0.455914	23.7319	47.6476	7.30637	60.1647	18.0492	0.929641	1.16497	4.39402	0.881593	1.16244	1.457	0.662824	0.999595	1.31036	0.548346	0.581003	4921507P07Rik	70821	RIKEN cDNA 4921507P07 gene
1454188_at		1.15065	0.227467	1.66439	9.70313	3.48926	9.28853	13.8302	23.1783	0.321991	0.54987	3.30727	0.540144	1.81221	0.723817	0.54747	0.903431	1.5918	1.15065	0.966989	4921508D12Rik	70845	RIKEN cDNA 4921508D12 gene
1433380_at		0.67291	0.881049	1.09589	24.8297	39.6678	22.9334	25.8016	47.9417	2.00548	2.34781	0.572005	1.41849	1.62524	1.22369	5.38013	0.718199	1.2916	0.67291	0.694337	4921509A06Rik	70883	RIKEN cDNA 4921509A06 gene
1454017_at		0.899222	0.495777	0.943594	8.77695	38.6928	13.3991	20.4079	18.338	1.7191	6.18066	0.80725	1.00898	3.62795	2.25568	9.3362	0.43138	1.20713	0.899222	1.27511	4921509O07Rik	70917	RIKEN cDNA 4921509O07 gene
1432070_at		0.200116	1.21131	0.619457	22.7643	3.87768	9.69506	7.52981	8.96524	0.702309	0.698819	6.27631	1.18238	2.3723	6.23711	0.840276	0.24753	0.789452	0.200116	0.459645	4921511C10Rik	70924	RIKEN cDNA 4921511C10 gene
1432918_at		0.813947	0.957063	1.01586	31.176	90.8191	56.765	44.2122	21.2818	1.03336	0.853846	1.2595	1.30056	1.7468	0.942303	1.04914	1.26212	0.668078	0.813947	0.923633	4921511E18Rik	70879	RIKEN cDNA 4921511E18 gene
1430467_at		0.462823	0.47752	0.892139	34.3994	79.504	40.0094	34.7972	56.8403	0.146692	1.20776	1.39736	0.691995	1.31479	1.33199	1.65346	1.25456	0.384312	0.462823	0.508278	4921511H03Rik	70920	RIKEN cDNA 4921511H03 gene
1432124_at		1.51031	0.886927	1.20442	15.5014	29.3813	40.9152	28.4569	34.9801	0.644561	2.20022	1.3788	0.0878002	1.35009	1.12748	1.8726	2.16619	0.785901	1.51031	0.604721	4921511I17Rik	70858	RIKEN cDNA 4921511I17 gene
1430624_at		0.696783	1.83685	1.04636	10.5461	33.9563	15.6576	12.4929	24.0452	0.992501	2.01458	0.415583	1.54108	0.824691	0.29516	2.26677	1.69575	0.70527	0.696783	0.867448	4921511M17Rik///Gm10057///Gm15140///Gm15143///Gm16445///Gm5645///Gm5646///Gm5947///Samt1	78092///434874///434879///546397///625650///625713///635580///667256///100040020	RIKEN cDNA 4921511M17 gene///predicted gene 10057///predicted gene 15140///predicted gene 15143///predicted pseudogene 16445///predicted pseudogene 5645///predicted pseudogene 5646///predicted pseudogene 5947///spermatogenesis associated multipass transmembrane protein 1
1431562_at		0.977535	0.642062	2.53958	7.12159	3.76096	9.01286	6.02939	15.9471	0.957652	0.99789	2.92373	0.214317	0.694658	1.72302	0.815677	0.547584	1.09358	0.977535	1.72151	4921513I03Rik	70874	RIKEN cDNA 4921513I03 gene
1453701_at		0.544544	2.58186	0.766675	3.0512	1.76727	24.5966	55.8816	7.43273	0.651167	1.41838	8.467	1.09334	2.18315	0.746454	0.973888	1.4114	2.95455	0.544544	0.988754	4921515E04Rik	70886	RIKEN cDNA 4921515E04 gene
1457224_at		0.742522	0.720647	1.86861	7.60468	52.4507	40.8122	87.718	31.9075	0.754189	1.47676	1.33444	0.400005	1.49535	1.54663	0.848332	0.928337	0.847807	0.742522	0.898812	4921517D16Rik	70876	RIKEN cDNA 4921517D16 gene
1430254_at		0.469941	1.1925	0.904223	39.3649	58.8617	36.0271	62.2429	58.9291	0.743084	1.82725	1.43081	0.820837	1.57807	0.68991	1.9212	0.727401	0.446234	0.469941	0.941335	4921517D22Rik	70900	RIKEN cDNA 4921517D22 gene
1432971_at		0.745028	1.07403	1.96386	55.2389	192.014	40.588	160.096	85.7094	0.570771	0.563178	4.96993	0.587702	1.12256	1.16552	1.14591	1.13149	1.08251	0.745028	0.731317	4921518B13Rik	76859	RIKEN cDNA 4921518B13 gene
1431797_at		1.02835	2.08569	0.387324	9.22903	14.5354	23.2182	5.61324	16.504	0.987314	0.501101	0.955236	0.638011	1.62428	1.90655	0.352535	1.01417	0.658796	1.02835	0.326051	4921518K17Rik	78758	RIKEN cDNA 4921518K17 gene
1432953_at		0.603641	2.40549	0.533642	4.18238	26.9348	5.12538	9.4469	6.62036	1.50779	0.33485	1.28325	1.02237	0.712159	3.42853	1.97681	2.29178	1.15953	0.603641	0.439595	4921520E09Rik	77028	RIKEN cDNA 4921520E09 gene
1454136_a_at		1.43214	0.967797	1.07869	702.913	1439.08	599.265	351.266	866.795	0.93687	1.02982	1.06689	1.4611	0.924548	1.03823	0.772167	0.929248	0.954555	1.43214	1.09382	4921524J17Rik	66714	RIKEN cDNA 4921524J17 gene
1431479_at		0.731035	2.29354	3.59107	32.7322	8.89007	22.188	8.90726	14.957	1.05428	0.712054	3.20887	0.432218	0.776071	0.679975	2.41371	1.62474	0.760866	0.731035	1.1739	4921524L21Rik	70901	RIKEN cDNA 4921524L21 gene
1454475_at		0.75703	0.987526	0.799169	7.28125	41.5432	55.9155	118.043	44.2194	0.84298	1.78477	1.4118	1.28551	1.4761	0.876202	0.666981	0.887356	0.554311	0.75703	0.774013	4921524M04Rik	70890	RIKEN cDNA 4921524M04 gene
1429472_at		0.931099	0.857334	0.937728	39.259	72.5209	10.7788	55.9083	14.2587	0.79362	0.890579	1.54479	0.726414	1.84947	1.00708	0.353105	0.973889	0.819333	0.931099	0.566026	4921525O09Rik	74050	RIKEN cDNA 4921525O09 gene
1447836_x_at		0.867036	2.11966	0.748436	22.7359	15.9982	30.3687	59.0331	25.5298	2.03509	0.816791	3.10488	2.28009	0.513187	2.80987	6.19957	2.81095	3.55916	0.867036	1.28084	4921525O09Rik	74050	RIKEN cDNA 4921525O09 gene
1432695_at		2.25052	0.57803	0.584729	9.90282	22.014	11.5204	36.5365	4.49873	0.514095	0.79167	2.79746	0.939482	0.624921	1.29412	6.69359	0.675797	1.3199	2.25052	0.756141	4921527H02Rik	70929	RIKEN cDNA 4921527H02 gene
1453691_at		1.05503	1.05823	1.22497	28.1359	67.4647	50.193	56.6697	25.731	1.13879	1.60208	0.784842	4.92027	1.49211	0.787983	0.736996	0.805714	1.25035	1.05503	0.671468	4921528I07Rik	77049	RIKEN cDNA 4921528I07 gene
1419718_at		0.660528	0.743841	1.16341	3.69116	10.294	19.8575	4.13065	12.1856	0.759678	0.540598	1.10956	3.51215	0.978899	1.42468	3.36909	0.841393	1.01775	0.660528	1.11663	4921530L21Rik	66732	RIKEN cDNA 4921530L21 gene
1429880_at		1.00495	1.18705	0.610346	19.3522	6.81384	69.5673	79.7815	35.2808	1.52542	0.528264	0.824676	0.450682	0.875934	1.20932	0.797554	0.973764	0.990218	1.00495	2.08381	4921531C22Rik	66730	RIKEN cDNA 4921531C22 gene
1431738_at		0.39245	0.220609	0.755215	2.86474	49.7305	11.0214	8.21086	10.3316	0.858491	0.566855	3.50107	1.44731	1.2875	0.540056	0.962965	0.710653	1.63478	0.39245	0.853145	4921531P14Rik	70960	RIKEN cDNA 4921531P14 gene
1420721_at		0.453021	1.81157	1.39214	30.7417	19.7126	11.5492	34.3591	13.1017	0.224251	0.94959	4.14893	0.470979	1.30972	4.14888	2.7537	2.89572	1.26182	0.453021	1.28871	4921536K21Rik	67430	RIKEN cDNA 4921536K21 gene
1453440_at		1.25067	1.03687	1.00445	30.6949	22.1347	15.3327	16.6714	23.4598	0.496649	1.19746	0.229743	0.894815	1.84934	1.10924	2.52482	0.92328	1.01589	1.25067	0.618531	4921539E11Rik	70941	RIKEN cDNA 4921539E11 gene
1453922_at		1.50766	0.665433	0.852521	14.5255	9.80911	39.2866	33.9462	22.6012	0.221092	7.61595	5.50588	1.01299	0.316217	2.01806	3.4723	0.468977	1.01931	1.50766	0.48279	4921539H07Rik	78256	RIKEN cDNA 4921539H07 gene
1455808_at		0.92741	0.966615	1.54854	8.41603	2.49679	35.7461	31.8065	5.63123	0.633381	3.39751	0.852864	1.46141	1.34797	2.36927	1.83443	0.973032	1.81354	0.92741	0.535397	4922502D21Rik	381816	RIKEN cDNA 4922502D21 gene
1432246_at		0.862376	0.85388	1.27021	8.58859	21.9952	10.8958	12.2021	5.15089	0.778341	2.18119	1.55028	2.89772	1.12514	0.673722	0.938488	0.941775	0.872451	0.862376	0.430511	4922502N22Rik	70962	RIKEN cDNA 4922502N22 gene
1432110_at		0.28106	0.546653	1.58138	14.7151	3.16008	14.1278	21.6445	6.49752	0.510132	0.858805	2.06267	0.405084	1.34408	1.77546	0.535223	1.10567	0.818672	0.28106	1.05269	4930402F06Rik	74854	RIKEN cDNA 4930402F06 gene
1432402_at		0.395005	0.377119	2.01061	4.9941	42.8357	30.1512	38.7823	21.5881	0.565946	0.181274	1.89082	1.12832	0.834474	1.86884	0.427386	0.964289	1.68617	0.395005	0.465633	4930402F11Rik	73796	RIKEN cDNA 4930402F11 gene
1454319_at		0.440609	1.31035	0.796805	28.7534	53.2575	8.76765	36.3175	38.5863	0.549639	1.33529	0.805026	1.07401	1.32842	4.95317	2.51073	0.888577	0.804408	0.440609	0.71057	4930402H05Rik	78794	RIKEN cDNA 4930402H05 gene
1429694_at		1.11891	1.02823	0.914102	103.054	147.688	391.031	231.481	247.069	0.983278	1.09184	0.857756	0.772101	1.82626	1.68794	2.03857	1.05294	1.10198	1.11891	1.19236	4930402H24Rik	228602	RIKEN cDNA 4930402H24 gene
1433409_at		1.03523	1.20589	0.976718	5.63719	17.859	9.8405	13.5792	9.36142	0.391202	2.96598	2.67569	0.948984	1.53766	3.19492	2.88156	1.86747	0.639354	1.03523	1.5334	4930402H24Rik	228602	RIKEN cDNA 4930402H24 gene
1434126_at		1.2305	0.986283	0.872354	324.869	506.279	2238.11	80.6977	4748.82	1.07056	1.44775	0.906679	1.00945	0.995874	1.32766	1.14993	0.842303	1.07825	1.2305	0.831209	4930402H24Rik	228602	RIKEN cDNA 4930402H24 gene
1438038_at		0.913334	0.926228	1.01552	217.131	503.652	3115.47	280.174	5387.03	0.772777	1.26496	1.17996	1.06218	1.23432	1.08552	1.0802	0.913272	1.15846	0.913334	0.696645	4930402H24Rik	228602	RIKEN cDNA 4930402H24 gene
1439812_at		0.947105	0.845395	1.17602	86.9757	77.2153	75.8654	170.255	208.16	0.605011	0.646168	1.63892	1.49946	1.89884	1.24506	1.20388	0.980062	0.719816	0.947105	0.68314	4930402H24Rik	228602	RIKEN cDNA 4930402H24 gene
1453884_at		0.736253	1.29646	1.36217	8.41851	33.4363	5.91434	20.9557	4.89286	0.231099	2.40584	2.62316	1.24275	1.05877	0.532126	0.714076	0.866557	4.45677	0.736253	0.528005	4930402K13Rik	75775	RIKEN cDNA 4930402K13 gene
1441249_at		0.754214	1.00015	3.50694	16.2813	7.1542	7.62287	96.4996	4.39519	0.450885	1.72341	3.17695	0.89803	0.86613	2.03189	2.70289	1.07571	0.652039	0.754214	2.01052	4930403D09Rik	319208	RIKEN cDNA 4930403D09 gene
1432992_at		0.713182	1.76523	0.559966	8.23696	17.2499	69.5334	39.1115	20.0909	0.464357	1.29961	4.13125	0.545923	1.16665	2.39481	5.19925	0.959268	1.46489	0.713182	0.628587	4930403L11Rik	75774	RIKEN cDNA 4930403L11 gene
1432752_at		0.90164	0.753477	2.45222	8.92808	29.0615	18.0111	15.2032	20.0296	0.780068	1.50736	0.463709	0.920775	1.08361	0.881509	0.765602	0.524953	0.641184	0.90164	0.78207	4930403O18Rik	73943	RIKEN cDNA 4930403O18 gene
1433089_at		1.02903	1.88645	1.26104	21.6369	26.2903	27.2288	19.3975	18.8153	0.553578	0.555708	2.2549	1.62584	1.15812	0.969483	2.75697	1.16769	0.785567	1.02903	0.62238	4930404F17Rik	73817	RIKEN cDNA 4930404F17 gene
1431368_at		1.19104	1.28841	1.09634	9.45586	60.4019	14.9482	11.0854	17.5127	1.73333	3.15331	3.66009	0.32335	0.788062	2.31304	0.743039	2.04592	0.724759	1.19104	0.916024	4930404N11Rik	432479	RIKEN cDNA 4930404N11 gene
1432131_at		0.67872	1.42762	0.843703	23.0088	26.2193	26.2473	33.7181	22.458	0.978638	2.61312	6.10376	0.551236	1.09459	3.53567	1.20975	0.915778	1.37882	0.67872	0.711746	4930404N11Rik	432479	RIKEN cDNA 4930404N11 gene
1456443_at		0.606682	2.49467	1.35231	6.59536	15.5234	10.7834	49.184	14.7774	0.280472	2.64743	1.28565	0.62285	1.97564	1.12792	0.533198	1.50113	0.738742	0.606682	1.74281	4930404N11Rik	432479	RIKEN cDNA 4930404N11 gene
1454218_at		0.688914	0.475741	0.179742	2.83342	40.5535	4.29649	5.44104	4.66049	1.41813	0.911362	2.86213	0.661206	0.81952	1.86624	0.663009	1.35629	0.704818	0.688914	1.23531	4930405D01Rik	73795	RIKEN cDNA 4930405D01 gene
1433335_at		1.04801	1.13589	0.348388	14.9863	4.54234	18.6331	40.8682	16.8345	1.15693	1.2552	1.89906	0.209072	1.12608	1.06072	1.97317	0.9997	0.210828	1.04801	0.590983	4930405G09Rik	73793	RIKEN cDNA 4930405G09 gene
1445661_at		0.734439	2.31389	1.18599	13.2471	72.9108	46.999	48.1923	7.07781	0.59565	2.29493	1.47427	0.426228	1.34338	0.760642	1.20801	1.75257	0.580769	0.734439	1.07564	4930406D18Rik	73806	RIKEN cDNA 4930406D18 gene
1440600_at		0.551931	0.606057	0.399181	5.76722	71.8044	35.9535	94.1353	14.3606	0.719422	0.289119	3.27135	0.909564	1.12953	0.961291	2.00014	1.3276	1.45229	0.551931	1.31479	4930407I10Rik	328573	RIKEN cDNA 4930407I10 gene
1431408_at		0.701956	3.47833	1.27984	9.76533	9.75403	41.6723	66.5934	46.4237	0.744224	2.99798	3.70386	1.35388	0.764339	1.74701	0.914815	0.956664	0.870349	0.701956	0.869361	4930412B13Rik	73938	RIKEN cDNA 4930412B13 gene
1432193_at		0.961409	1.20115	1.44516	13.8321	68.9076	55.3779	72.7486	53.0082	1.52244	1.07177	2.50231	0.593379	1.8649	1.23567	1.4052	1.01127	0.943664	0.961409	0.612731	4930412L05Rik	73941	RIKEN cDNA 4930412L05 gene
1430872_at		0.788195	0.721166	0.53827	7.60424	2.15824	6.30695	4.8764	13.518	1.33234	0.977999	0.681702	0.55719	1.78384	0.678895	2.94864	0.976581	0.745264	0.788195	0.228076	4930412O13Rik	381347	RIKEN cDNA 4930412O13 gene
1454128_at		0.261354	1.62269	0.599086	14.897	4.77537	3.8657	26.0904	7.96887	0.733828	0.541658	4.03922	0.84616	0.6222	1.29537	1.41065	1.53871	0.995383	0.261354	0.358022	4930413E15Rik	74627	RIKEN cDNA 4930413E15 gene
1453650_at		0.852557	0.865036	1.54684	9.04613	11.6597	15.1134	17.6103	10.5373	0.508099	0.996376	2.16767	0.528509	1.58464	0.959636	0.819291	1.01106	0.795859	0.852557	0.703808	4930413F20Rik	71637	RIKEN cDNA 4930413F20 gene
1460528_at		0.609956	0.966688	0.553577	49.2576	41.1189	15.4007	99.6213	43.2004	1.13366	2.79876	1.74159	1.74547	0.536236	0.981515	2.65074	1.81741	0.611798	0.609956	1.43641	4930413G21Rik	73951	RIKEN cDNA 4930413G21 gene
1431859_at		0.38803	0.800063	0.543548	27.8763	2.70882	17.2503	30.6625	11.5001	0.563181	1.19612	1.11501	0.291157	2.03675	3.8762	1.98956	3.11295	1.61542	0.38803	0.407648	4930414F18Rik	78790	RIKEN cDNA 4930414F18 gene
1441651_at		1.29616	0.82713	0.448293	38.0234	34.5447	21.8806	79.3944	34.367	0.846003	0.937314	3.39299	0.56396	1.42772	0.56458	1.82659	1.61281	0.895422	1.29616	0.741736	4930414N06Rik	73894	RIKEN cDNA 4930414N06 gene
1430044_at		0.704199	1.01676	1.06024	74.9776	15.1257	43.6436	22.0451	56.9816	1.07681	0.730924	2.45943	1.63821	1.6375	0.663711	0.897319	1.25657	0.791776	0.704199	1.4034	4930415F15Rik	73862	RIKEN cDNA 4930415F15 gene
1430211_at		0.446389	0.93658	0.690113	24.8485	64.2721	44.9184	37.0681	31.6403	1.61592	0.991029	0.859047	1.0943	0.458807	0.795128	0.511229	0.802463	1.04004	0.446389	0.270104	4930415O20Rik	73863	RIKEN cDNA 4930415O20 gene
1444782_at		1.07272	0.939879	0.931025	15.6883	119.974	67.5068	221.315	56.6007	0.645769	1.29481	1.72086	0.583391	1.63886	1.50319	1.2892	1.02886	0.870451	1.07272	0.811495	4930417H01Rik	414106	RIKEN cDNA 4930417H01 gene
1432215_s_at		0.696015	0.763414	0.769305	20.3318	42.2965	11.5898	74.2251	28.5682	0.953967	1.42627	3.13837	1.54465	1.05361	0.83907	1.92755	1.23114	0.693639	0.696015	0.785298	4930417O22Rik	73887	RIKEN cDNA 4930417O22 gene
1432343_at		0.708642	0.714909	1.09262	24.8534	11.5374	45.2552	104.093	57.9966	1.06221	0.74221	1.8038	2.59896	1.57303	2.89663	1.57945	0.704499	1.05292	0.708642	0.4235	4930419G24Rik	73874	RIKEN cDNA 4930419G24 gene
1433024_at		0.881112	1.03229	0.332163	44.383	96.7833	37.3501	96.5371	31.1045	0.654158	1.50348	0.866408	0.234854	0.818938	0.620408	2.46846	1.03914	0.913657	0.881112	0.678916	4930421C12Rik	78788	RIKEN cDNA 4930421C12 gene
1432049_at		1.1637	1.06673	3.45433	7.99726	14.9751	43.444	47.9801	62.8809	0.979573	0.796262	1.04909	1.20928	1.26884	8.392	2.42493	2.40824	0.686601	1.1637	1.52601	4930422I22Rik	74643	RIKEN cDNA 4930422I22 gene
1454490_at		1.13671	0.47174	0.583968	5.85541	2.8544	11.4888	12.1197	7.7745	1.01905	0.857169	2.37666	1.77739	0.858492	3.33976	1.10971	0.362783	1.34601	1.13671	0.188313	4930423C22Rik	74628	RIKEN cDNA 4930423C22 gene
1431508_at		0.886104	1.41346	1.01288	58.8998	70.4386	15.1886	39.0553	62.0324	1.75575	0.760207	2.14027	0.845736	1.99689	1.16776	0.882064	0.828784	1.30155	0.886104	0.827884	4930423M02Rik	73872	RIKEN cDNA 4930423M02 gene
1433404_at		0.808628	0.587692	0.647047	18.7155	44.0419	34.6982	53.9431	51.4923	0.562547	1.13936	2.72608	0.386375	1.65687	1.28536	1.77465	1.47624	0.838965	0.808628	0.747154	4930423O20Rik	73946	RIKEN cDNA 4930423O20 gene
1454597_at		1.10146	0.352697	2.10435	13.8222	3.95723	12.8317	4.61955	4.40343	0.888057	0.96389	1.26817	4.56787	0.961458	3.11656	1.08601	0.916018	0.854714	1.10146	0.876204	4930423O20Rik	73946	RIKEN cDNA 4930423O20 gene
1433234_at		0.474452	6.91008	3.11225	5.96408	40.8767	42.6076	63.183	10.0767	0.895615	0.661859	5.75655	0.692616	0.845101	0.788496	1.56061	1.41817	1.61848	0.474452	0.899184	4930424E08Rik	73864	RIKEN cDNA 4930424E08 gene
1454598_at		0.650276	0.978767	0.807187	8.89413	42.8877	7.99969	8.6648	23.5131	1.45139	1.0074	2.29982	1.47584	1.93872	1.93723	0.361002	0.82102	0.217886	0.650276	0.706766	4930425F17Rik	78107	RIKEN cDNA 4930425F17 gene
1454599_at		0.507882	0.780361	1.02116	65.2795	104.448	79.735	120.274	76.2476	1.05053	1.36049	2.18956	0.848991	1.32232	0.643845	0.885108	1.05632	1.0782	0.507882	0.849215	4930425F17Rik	78107	RIKEN cDNA 4930425F17 gene
1432085_at		0.796276	2.81259	2.71881	8.11689	16.1862	23.7913	14.6337	7.29324	1.13281	0.969477	2.26064	1.68761	1.75592	0.936632	1.88039	0.758806	0.802431	0.796276	0.517596	4930425O10Rik	74635	RIKEN cDNA 4930425O10 gene
1430143_at		0.932429	0.771812	0.784511	5.45754	63.1713	19.7428	36.376	11.7822	0.307011	1.94523	0.792993	0.819167	1.37923	1.29685	0.559662	0.802119	1.22592	0.932429	0.825758	4930426D05Rik	74644	RIKEN cDNA 4930426D05 gene
1430832_at		1.17984	0.701503	1.23694	7.79009	2.4302	21.2039	96.4723	59.3738	0.318053	2.6947	1.84136	0.568841	1.19104	0.795556	2.2862	1.14066	1.16001	1.17984	1.26423	4930426I24Rik	100504512	RIKEN cDNA 4930426I24 gene
1429915_at		0.434282	1.34813	0.676871	1.92979	18.5178	31.3594	4.69343	22.9611	1.28861	1.96827	4.19961	0.851271	0.974498	0.838571	2.32718	0.903162	0.986961	0.434282	1.13981	4930426L09Rik	74629	RIKEN cDNA 4930426L09 gene
1452337_at		2.98219	1.32996	0.813038	24.6445	93.2727	64.7409	98.6681	49.4739	0.650429	4.09328	1.73678	3.22511	0.693212	0.354608	1.2351	1.56844	1.28488	2.98219	1.02842	4930427A07Rik	104732	RIKEN cDNA 4930427A07 gene
1455818_at		1.0614	1.30874	0.995782	44.3831	73.1367	85.4774	180.852	138.774	1.29726	1.10798	1.63266	1.09555	1.02418	1.36469	3.55201	0.929929	1.17707	1.0614	1.25581	4930427A07Rik	104732	RIKEN cDNA 4930427A07 gene
1453401_at		0.826071	2.06035	0.768298	3.95109	23.9881	6.38963	18.6703	8.74688	1.79555	0.967329	0.654132	0.340273	2.2956	1.09685	1.67638	1.3373	0.696143	0.826071	0.691724	4930428O21Rik	654809	RIKEN cDNA 4930428O21 gene
1420580_at		0.767447	0.784075	1.03878	167.999	507.408	105.725	45.2349	72.0521	1.04984	0.88288	2.01754	1.12038	0.720719	0.915374	0.761028	0.934529	0.776191	0.767447	0.607475	4930429B21Rik	67576	RIKEN cDNA 4930429B21 gene
1431990_at		0.644336	0.797203	1.2399	53.6538	118.222	32.9545	83.5183	39.4177	1.18811	1.49033	1.32746	0.699384	1.01076	1.00734	1.32578	1.33151	0.802399	0.644336	0.740562	4930429D17Rik	74624	RIKEN cDNA 4930429D17 gene
1453921_at		0.465078	0.955128	4.2162	7.70073	1.57137	19.4405	4.73765	4.58595	1.29924	1.71847	4.08796	4.51797	1.90627	0.617381	1.84027	2.42257	1.08303	0.465078	1.34675	4930429F11Rik	74622	RIKEN cDNA 4930429F11 gene
1453925_at		1.69705	0.524007	0.493098	4.41305	1.58973	4.01946	15.3655	14.8084	0.283059	1.04851	1.49274	0.380343	0.456515	2.31398	0.531833	2.80933	1.44661	1.69705	0.99681	4930429F24Rik	74633	RIKEN cDNA 4930429F24 gene
1454518_at		1.15228	1.00582	0.892541	22.3207	9.41581	8.44881	16.9745	6.99312	1.00416	2.01372	3.54112	0.61344	1.40731	1.05933	1.76407	1.05031	1.15373	1.15228	0.951994	4930429L21Rik	73786	RIKEN cDNA 4930429L21 gene
1432933_at		0.61352	0.525185	0.775533	11.6633	38.8175	31.1731	19.1631	57.2966	0.861899	2.69292	0.700214	0.954133	1.12683	5.02494	1.43245	1.7636	0.996088	0.61352	0.864422	4930429N05Rik	74639	RIKEN cDNA 4930429N05 gene
1421521_at		0.82776	1.73471	1.26548	15.6575	25.8997	7.77787	10.4712	9.05972	1.98752	1.21536	2.93915	1.31199	1.24608	11.1817	0.58467	0.489582	0.46336	0.82776	1.0546	4930430A15Rik	67575	RIKEN cDNA 4930430A15 gene
1453468_at		1.11226	1.00023	1.07173	220.798	151.933	177.475	76.9624	195.08	0.90545	0.696913	1.40484	2.44432	0.840046	1.04656	0.72106	0.998269	0.991013	1.11226	1.45037	4930430F08Rik	68281	RIKEN cDNA 4930430F08 gene
1433978_at		1.00405	0.906179	1.14344	786.378	465.406	765.669	156.824	789.726	1.32298	1.0316	0.355118	1.38722	1.08083	1.25935	1.4071	0.905965	0.962195	1.00405	1.03277	4930430F08Rik	68281	RIKEN cDNA 4930430F08 gene
1431954_x_at		0.984413	0.780942	1.27861	8.05785	28.6617	31.0583	33.4556	33.3894	1.16461	1.13583	7.88252	0.657558	0.658375	2.25146	0.228168	1.70647	0.471097	0.984413	1.00549	4930431C11Rik	74641	RIKEN cDNA 4930431C11 gene
1454029_at		1.92076	3.86881	1.07904	8.11985	10.4974	14.6488	47.3313	7.33108	0.653132	0.514282	5.1423	5.12924	2.2662	6.50964	1.61397	0.980446	0.29449	1.92076	1.16001	4930431F12Rik	75783	RIKEN cDNA 4930431F12 gene
1446238_at		0.768426	1.17653	0.846669	12.7922	18.5573	39.812	57.3049	37.0996	1.09466	0.740446	3.04155	0.750821	2.31595	1.47391	0.907905	1.92297	1.80573	0.768426	2.50249	4930431P03Rik	73895	RIKEN cDNA 4930431P03 gene
1446949_at		0.458397	1.21861	0.862167	15.9046	8.77515	73.998	163.062	90.6209	0.844671	1.29471	1.04487	0.839557	1.26159	1.75746	1.80938	1.34446	1.15736	0.458397	0.746568	4930431P19Rik	73886	RIKEN cDNA 4930431P19 gene
1425311_at		0.945298	1.02049	1.05543	44.1721	100.614	74.6081	424.08	83.3121	0.945355	1.87061	1.73232	0.772045	2.00421	1.37485	1.32774	1.30217	1.28345	0.945298	0.90612	4930432F04Rik	78792	RIKEN cDNA 4930432F04 gene
1432324_at		0.802213	0.721261	0.91479	16.9954	58.5211	17.3982	78.2146	27.0925	0.576616	1.84145	1.47438	0.489187	1.10986	1.30126	1.17946	0.895349	0.935591	0.802213	1.09336	4930432J09Rik	73877	RIKEN cDNA 4930432J09 gene
1453194_at		0.710848	1.21263	1.63774	90.5654	103.347	24.3888	97.5855	17.9198	1.04048	0.697445	0.759147	1.40123	1.23769	0.871452	0.821345	1.29055	1.37869	0.710848	0.534483	4930432K21Rik	74666	RIKEN cDNA 4930432K21 gene
1431998_at		0.852351	0.944818	0.657866	18.4467	30.3484	17.9632	5.88538	10.3188	2.05211	0.601999	2.16278	0.415243	0.807805	1.43718	4.51464	0.891723	0.743374	0.852351	0.45938	4930432L08Rik	74621	RIKEN cDNA 4930432L08 gene
1453965_at		0.292133	0.765497	2.24816	7.76665	64.041	10.3101	21.6096	25.514	1.77541	1.03275	3.0263	3.02614	1.64778	1.72265	1.25731	0.944788	0.87169	0.292133	0.98204	4930432O09Rik	74647	RIKEN cDNA 4930432O09 gene
1433193_at		0.649817	0.69655	1.40605	70.2657	81.0355	33.5986	31.5304	80.3112	1.02498	0.619725	1.48566	0.392671	1.09965	1.39658	1.84871	1.3838	0.781044	0.649817	0.579348	4930433M22Rik	74650	RIKEN cDNA 4930433M22 gene
1420792_at		1.20967	1.37963	0.789137	27.7292	26.6253	16.4342	6.15221	15.8134	0.880553	5.12538	7.37068	0.329137	1.60745	5.23582	1.42799	0.854774	0.982153	1.20967	0.200752	4930433N12Rik	114673	RIKEN cDNA 4930433N12 gene
1432382_at		0.90372	2.81549	1.50778	15.7502	1.55717	19.6383	17.4077	44.2216	0.641926	2.10143	3.05514	0.40825	2.03302	0.846467	2.02135	1.26907	0.960652	0.90372	1.02405	4930434B07Rik	73973	RIKEN cDNA 4930434B07 gene
1432030_at		0.602	1.0856	2.8054	29.3274	39.1498	26.2712	18.8193	26.9957	1.10962	0.903876	1.74352	0.587889	2.93965	1.87318	0.250689	1.16626	0.934457	0.602	0.338257	4930434J06Rik	74667	RIKEN cDNA 4930434J06 gene
1457928_at		1.16612	1.77756	0.695768	8.46076	2.78809	39.8108	18.6924	7.10859	0.29972	0.297423	1.83417	0.503932	0.759478	2.13475	2.10223	1.2857	0.824726	1.16612	1.21205	4930435E12Rik	74663	RIKEN cDNA 4930435E12 gene
1431547_at		0.81044	0.280461	0.347255	2.47572	3.16052	9.88515	16.6021	6.07007	0.35965	0.666442	3.5994	0.499124	3.16367	1.67067	2.56216	2.25631	0.684755	0.81044	1.12685	4930435F18Rik	74680	RIKEN cDNA 4930435F18 gene
1454407_at		0.809062	3.28635	0.439238	11.5686	17.4885	7.43112	8.83566	9.74079	1.23008	0.766777	1.1819	1.65313	0.474348	0.954311	0.300392	0.478504	1.16986	0.809062	0.966049	4930435N07Rik	75797	RIKEN cDNA 4930435N07 gene
1429960_at		0.72165	1.33179	0.815938	18.576	89.3187	46.8615	312.485	47.2356	0.53494	1.30331	1.70622	1.74186	1.0704	1.61224	0.83222	1.25471	0.803888	0.72165	0.689288	4930438A08Rik	73988	RIKEN cDNA 4930438A08 gene
1454457_at		0.626774	0.794192	1.15255	36.2383	122.967	93.8058	109.71	98.409	0.985069	1.01471	2.46531	1.30356	1.16421	1.53597	2.67406	1.36891	0.823265	0.626774	0.541195	4930439G18Rik	74891	RIKEN cDNA 4930439G18 gene
1454083_at		0.887524	1.12458	0.757271	12.1992	1.96622	2.4631	4.00599	5.10344	1.44157	0.984451	1.86645	0.298706	0.619055	0.388432	1.95977	0.689251	1.03197	0.887524	1.1268	4930440C22Rik	74689	RIKEN cDNA 4930440C22 gene
1431915_at		0.428015	0.767193	0.59587	20.696	50.2705	14.0207	24.4527	14.9118	1.01662	0.844329	1.48604	3.14324	1.44083	0.938121	0.426243	1.67516	1.02896	0.428015	0.500965	4930442E04Rik	75800	RIKEN cDNA 4930442E04 gene
1430677_at		0.982146	1.56188	1.20184	57.341	50.5089	35.6165	102.194	86.2129	0.609928	2.18028	1.71544	0.779956	1.10535	0.646808	0.764351	1.19909	1.0797	0.982146	0.68674	4930442L01Rik	67583	RIKEN cDNA 4930442L01 gene
1432744_at		0.853302	1.16575	1.55127	5.98183	58.8851	16.5361	47.2972	13.6301	0.354451	0.425039	1.17721	1.39866	3.12222	0.997617	1.43483	2.53909	1.22036	0.853302	0.738017	4930443G03Rik	74873	RIKEN cDNA 4930443G03 gene
1431481_at		0.904667	0.357392	2.04017	32.1996	44.5483	59.6555	120.878	71.7748	0.630251	0.57681	4.00005	0.641281	3.05975	1.48231	0.942397	1.10382	1.6449	0.904667	0.944296	4930443O20Rik	74687	RIKEN cDNA 4930443O20 gene
1433167_at		0.905182	0.361963	1.16137	26.7593	137.941	70.5531	139.825	32.2967	0.754945	1.09658	0.865466	0.743781	1.1362	1.37664	0.773684	1.01697	1.35287	0.905182	0.827731	4930444E06Rik	74874	RIKEN cDNA 4930444E06 gene
1439402_at		0.692356	1.12726	0.226686	9.12288	3.74432	10.5591	12.6042	14.1485	0.176623	0.740121	1.13075	1.04632	2.52788	2.98459	2.40828	0.586747	2.11408	0.692356	4.00691	4930444F02Rik	73968	RIKEN cDNA 4930444F02 gene
1446239_at		0.651861	0.814243	0.782715	65.493	61.1954	43.4104	51.9378	124.727	0.559116	1.41856	2.58877	0.902866	1.51222	1.2685	0.914037	5.26367	0.753735	0.651861	0.982297	4930444F02Rik	73968	RIKEN cDNA 4930444F02 gene
1430390_x_at		0.830511	0.964846	0.891316	38.7933	41.2347	21.4659	38.7426	20.5767	1.40913	0.762048	2.90417	0.419065	1.24389	2.52382	1.05395	1.29191	0.789411	0.830511	0.787428	4930444G20Rik	114671	RIKEN cDNA 4930444G20 gene
1432955_at		1.16659	0.829119	0.63251	18.3148	78.6612	16.5153	25.2908	61.1103	1.41114	1.37833	3.27455	0.717061	2.09657	1.34555	1.06983	1.61722	0.79756	1.16659	0.949051	4930444K16Rik	75794	RIKEN cDNA 4930444K16 gene
1431979_at		0.866408	3.27191	2.90704	16.0716	63.0477	19.2542	45.3022	49.8174	0.752769	0.413544	1.39712	1.09278	2.66493	1.07043	1.16017	1.81984	0.752553	0.866408	0.944582	4930444M15Rik	75789	RIKEN cDNA 4930444M15 gene
1431450_at		0.725142	1.31633	4.12059	44.7384	15.2038	12.59	6.95001	22.8782	2.03232	0.491408	1.44495	1.66301	0.828144	0.619511	0.47669	2.94706	1.2742	0.725142	1.37034	4930444P10Rik	75799	RIKEN cDNA 4930444P10 gene
1433197_at		0.558931	1.08395	1.72371	71.7134	83.4931	10.1312	101.776	17.6054	0.85344	1.3245	1.35669	0.788469	1.51129	0.80756	1.15732	1.37928	1.09811	0.558931	0.722674	4930445B03Rik	74867	RIKEN cDNA 4930445B03 gene
1432451_at		0.697477	2.15352	0.224208	8.48275	17.9131	31.7053	32.7118	7.02694	0.149918	1.99413	1.69708	0.578867	0.768528	0.993761	0.60775	1.7157	1.44741	0.697477	0.439695	4930445E18Rik	78115	RIKEN cDNA 4930445E18 gene
1432725_at		0.936823	0.33328	0.977989	16.3199	25.735	8.28507	27.5405	13.1173	0.953023	3.79575	2.58347	2.50353	1.12233	0.673856	2.06544	0.51489	1.10943	0.936823	1.24272	4930445G23Rik	74658	RIKEN cDNA 4930445G23 gene
1431671_at		0.881466	1.45888	1.30999	20.1929	97.4071	19.0798	103.017	39.2288	1.07358	0.959581	1.67032	0.65139	1.25878	1.4621	0.851345	1.15476	1.00765	0.881466	0.864204	4930447A16Rik	74892	RIKEN cDNA 4930447A16 gene
1431393_at		0.752499	0.945854	0.643571	26.3635	161.655	24.8219	2.42875	29.4304	1.54613	0.942886	0.417232	1.17702	1.50354	1.27927	0.871292	0.437201	0.662865	0.752499	1.97877	4930447C04Rik	75801	RIKEN cDNA 4930447C04 gene
1431896_at		0.489433	0.786283	0.7452	78.7226	57.9248	8.40851	4.55197	14.1084	2.45144	0.921708	0.691739	1.69528	1.54948	1.38988	1.05573	1.29963	0.497774	0.489433	0.711956	4930447C04Rik	75801	RIKEN cDNA 4930447C04 gene
1446260_at		0.888394	0.956998	1.02331	37.7148	50.399	13.895	23.6398	4.38177	0.472307	1.05014	0.686286	2.17745	0.939805	0.777308	0.4719	0.950708	0.476189	0.888394	1.13216	4930447C04Rik	75801	RIKEN cDNA 4930447C04 gene
1432147_at		0.965077	0.911539	1.26361	10.4737	127.875	40.8415	181.263	9.91468	0.810055	0.622597	0.575113	0.497303	3.60886	1.05614	1.14051	0.380805	0.524426	0.965077	0.75662	4930447F24Rik	76873	RIKEN cDNA 4930447F24 gene
1441749_at		0.839708	0.881963	0.828238	10.6895	25.8164	18.4457	126.327	10.9178	1.24572	0.559042	1.51057	0.597115	1.63936	1.78509	1.04887	0.72831	0.358134	0.839708	0.576808	4930447F24Rik	76873	RIKEN cDNA 4930447F24 gene
1441750_x_at		0.956517	2.70805	0.44521	13.8039	113.679	53.5256	148.699	12.4761	0.782928	0.630418	1.25124	1.02424	0.974136	0.739542	0.611145	0.815633	1.08831	0.956517	0.354296	4930447F24Rik	76873	RIKEN cDNA 4930447F24 gene
1432366_at		1.36231	0.56742	2.14847	15.77	104.829	43.9802	101.527	25.4798	0.880896	0.752997	1.27206	0.953157	1.68099	1.59522	1.0946	0.60546	3.85639	1.36231	0.566961	4930447K03Rik	432745	RIKEN cDNA 4930447K03 gene
1441936_x_at		0.635056	0.639112	0.92858	53.3068	201.06	26.3466	76.5571	19.7214	0.741954	0.467261	0.77215	0.695809	0.797074	0.82802	0.984523	1.15757	1.71153	0.635056	0.574223	4930447M23Rik	108871	RIKEN cDNA 4930447M23 gene
1432242_at		1.13764	1.17129	0.372796	9.50371	5.10719	9.70235	4.27757	9.68246	1.09149	1.06289	0.754734	2.82046	1.01858	0.543851	4.98472	2.69198	1.42481	1.13764	1.32878	4930447N08Rik	71647	RIKEN cDNA 4930447N08 gene
1433238_at		1.56894	0.629228	0.172109	26.9826	25.9949	10.5189	20.797	14.0943	3.22668	0.542175	2.09909	0.792684	0.545049	0.480696	1.9362	0.799519	0.183125	1.56894	0.639897	4930448E06Rik	73982	RIKEN cDNA 4930448E06 gene
1432951_at		1.73051	2.52348	4.70714	29.2902	26.297	53.7362	14.3229	45.4989	1.60432	0.957701	3.25946	1.19486	1.66533	1.18636	3.20678	0.846226	0.576384	1.73051	0.736562	4930448E22Rik	74681	RIKEN cDNA 4930448E22 gene
1432457_at		0.561335	0.896799	1.44373	28.1352	162.858	28.6116	88.4769	44.0898	0.764974	1.12519	1.58484	0.863266	2.45299	1.2598	1.75938	1.30681	1.10764	0.561335	0.707677	4930448F12Rik	73992	RIKEN cDNA 4930448F12 gene
1433082_at		1.23014	1.12818	4.24499	53.3172	57.7369	37.3706	20.1619	12.5878	0.629204	0.467901	1.11766	0.947401	1.51407	1.07682	0.488723	1.25975	1.22454	1.23014	1.1741	4930448K20Rik	74662	glyceraldehyde-3-phosphate dehydrogenase pseudogene
1433083_at		0.903691	0.932517	1.187	2.72139	5.17506	3.3495	3.40772	4.18772	1.08114	0.821094	1.60206	0.891203	0.702786	0.670518	0.952341	1.65192	1.17241	0.903691	0.743811	4930448K20Rik	74662	glyceraldehyde-3-phosphate dehydrogenase pseudogene
1433343_at		0.63156	2.52204	3.46704	10.1041	11.0538	29.1706	55.4931	24.1409	0.559936	1.72144	4.15	0.832	0.701322	0.721242	0.335419	1.79289	0.822713	0.63156	0.506824	4930448K20Rik	74662	glyceraldehyde-3-phosphate dehydrogenase pseudogene
1433344_at		0.812003	0.286828	2.01521	10.7537	125.381	30.5789	18.6705	71.5658	3.39625	1.17543	4.90345	1.04253	2.484	0.951674	1.0887	0.568685	0.865397	0.812003	0.598895	4930448K20Rik	74662	glyceraldehyde-3-phosphate dehydrogenase pseudogene
1433345_s_at		0.971382	1.62376	1.19821	34.2998	27.6783	22.306	5.15564	18.8868	1.20959	2.1992	3.04739	0.467558	0.356089	0.571132	2.02574	1.37884	0.908588	0.971382	0.647138	4930448K20Rik	74662	glyceraldehyde-3-phosphate dehydrogenase pseudogene
1430840_at		1.98401	0.759248	1.26235	9.12485	10.2396	17.8552	37.4918	37.7903	0.293205	1.82802	1.28796	0.161504	1.47233	1.4469	2.22722	4.54214	1.17121	1.98401	0.333878	4930449C09Rik	73994	RIKEN cDNA 4930449C09 gene
1432544_at		0.629707	5.96739	0.62464	13.5576	46.3634	16.92	39.2928	17.3869	1.03853	0.462904	5.8072	1.05634	1.42477	4.30509	0.74396	0.679143	0.935056	0.629707	1.33279	4930449E01Rik	74864	RIKEN cDNA 4930449E01 gene
1433295_at		1.03925	1.10014	0.129276	31.5379	3.46058	17.7362	41.6211	18.8446	1.19909	1.05534	20.6273	0.242557	1.55812	0.77129	0.725304	1.16094	1.55053	1.03925	0.619766	4930449I04Rik	73955	RIKEN cDNA 4930449I04 gene
1419151_at		0.952547	0.936052	8.60002	11.3651	45.998	21.2418	19.108	9.73971	0.264735	0.983923	1.64289	0.899944	4.42169	1.40498	1.0386	1.0846	0.968101	0.952547	0.994262	4930449I24Rik///Gm3402///Gm3404///Gm3409///Gm3415///Gm6309///Gm6370	67410///622306///622924///100041548///100041554///100041566///100041578	RIKEN cDNA 4930449I24 gene///predicted gene 3402///predicted gene 3404///predicted gene 3409///predicted gene 3415///predicted gene 6309///predicted gene 6370
1433402_at		0.476136	1.24034	0.343726	4.73017	39.5141	65.7175	60.8109	56.2063	0.348077	1.56813	1.0659	1.29051	1.01669	0.688734	0.408912	0.468186	0.446678	0.476136	0.540458	4930451E06Rik	74858	RIKEN cDNA 4930451E06 gene
1454595_at		1.01308	1.00878	0.851256	3.9747	79.0276	37.6526	116.706	7.48307	0.5416	2.42095	0.837236	1.07275	1.42019	1.81851	0.911507	0.714828	0.685882	1.01308	0.869115	4930451E06Rik	74858	RIKEN cDNA 4930451E06 gene
1441173_at		0.540977	0.567768	1.84728	25.3747	40.2852	29.3904	64.3104	21.2399	0.530255	1.36881	2.31602	1.81693	2.29877	1.15414	1.14562	0.607346	0.918448	0.540977	0.433378	4930451G09Rik	74684	RIKEN cDNA 4930451G09 gene
1453594_at		0.757394	0.558442	0.783754	2.87999	6.51741	7.2714	3.78688	4.02581	0.807673	0.687964	1.15771	0.732505	0.48972	0.600507	0.874571	0.992171	0.931919	0.757394	0.943464	4930451G09Rik	74684	RIKEN cDNA 4930451G09 gene
1441086_at		0.895064	0.946992	0.575272	23.6598	96.5783	41.0198	111.802	36.6651	1.06747	1.31314	1.48493	1.66869	1.87941	0.422815	2.45092	1.76653	0.94812	0.895064	0.637275	4930451I11Rik	78118	RIKEN cDNA 4930451I11 gene
1430789_at		0.497851	0.840477	0.805717	28.0726	68.6451	6.08534	12.5846	18.2696	0.396246	1.02293	1.10298	1.89151	1.98253	2.028	0.867058	1.13537	0.739488	0.497851	0.908477	4930452B06Rik	74430	RIKEN cDNA 4930452B06 gene
1431854_a_at		0.65707	0.452848	0.995631	5.1724	18.498	12.7563	6.74857	23.715	4.87057	1.0145	3.24251	0.36856	1.95212	0.893436	1.17052	0.181085	0.756429	0.65707	0.257277	4930452B06Rik	74430	RIKEN cDNA 4930452B06 gene
1438228_at		0.557448	0.898809	0.867745	63.8783	217.665	63.3924	18.2137	8.82864	0.719813	0.485511	0.241669	1.15746	0.850918	0.447776	0.185579	1.07489	1.33103	0.557448	0.649608	4930452B06Rik	74430	RIKEN cDNA 4930452B06 gene
1430755_at		0.65329	0.971057	1.61628	20.8907	9.30253	16.8049	89.6802	2173.19	0.918684	1.0905	2.07881	0.931469	1.08864	1.83346	1.03756	0.529986	1.03335	0.65329	1.03474	4930452G13Rik	73989	RIKEN cDNA 4930452G13 gene
1431955_at		0.95014	1.26573	0.444954	5.99427	34.7072	5.73782	5.92722	4.75388	0.577039	3.45643	2.34643	0.262808	3.51946	0.44656	1.91398	1.55058	0.801924	0.95014	0.851073	4930453H23Rik	100503481	RIKEN cDNA 4930453H23 gene
1432078_at		0.683499	0.310899	0.5712	11.3286	14.2574	8.08316	9.72226	5.32423	1.36502	0.703504	1.07899	1.31043	2.24957	2.40671	2.97047	2.12956	1.056	0.683499	0.505191	4930453L07Rik	74688	RIKEN cDNA 4930453L07 gene
1423976_at		1.01937	1.05786	1.04938	1081.23	622.963	965.99	504.775	776.638	1.12434	1.03854	1.00147	1.11203	0.95623	0.984142	0.760272	1.02165	0.921269	1.01937	1.25516	4930453N24Rik	67609	RIKEN cDNA 4930453N24 gene
1423977_at		0.614307	0.835006	1.55229	4.42338	1.91285	21.4038	22.666	26.947	0.207119	0.813145	2.73166	0.246972	4.12583	0.192293	0.685494	2.41507	0.668181	0.614307	0.806976	4930453N24Rik	67609	RIKEN cDNA 4930453N24 gene
1449718_s_at		1.03443	1.03134	1.04091	490.872	135.93	307.478	482.23	249.775	0.691219	0.900945	1.46066	0.906322	0.74586	1.06096	1.01683	0.623316	1.1993	1.03443	1.07918	4930453N24Rik	67609	RIKEN cDNA 4930453N24 gene
1449719_at		0.963155	1.99121	0.407034	5.76662	3.1431	9.92788	48.4407	8.7884	0.675428	0.411573	5.35673	2.01378	0.772774	0.553624	1.08433	0.792734	2.06952	0.963155	0.696035	4930453N24Rik	67609	RIKEN cDNA 4930453N24 gene
1438553_x_at		0.923754	0.911177	0.973442	232.839	263.335	166.801	326.796	574.523	0.740141	0.696743	1.2647	1.35721	1.22683	1.07621	1.02238	0.827499	1.06906	0.923754	1.13965	4930453N24Rik	67609	RIKEN cDNA 4930453N24 gene
1454150_at		0.216754	1.57942	1.13413	14.918	89.4021	17.5354	24.9027	26.8516	0.526174	0.822549	0.341458	1.11275	1.51751	0.194598	3.74878	0.963279	0.320436	0.216754	0.304474	4930453O03Rik	74885	RIKEN cDNA 4930453O03 gene
1431634_at		0.446061	1.23059	1.054	29.7194	128.449	63.0282	103.726	41.6707	0.636242	0.610472	0.915707	0.939553	1.80158	0.761898	2.29419	1.03521	1.74926	0.446061	0.910151	4930455C13Rik	73990	RIKEN cDNA 4930455C13 gene
1454073_at		0.612551	0.786724	0.967516	8.06039	40.499	38.5917	62.1332	60.3115	0.815178	0.955808	1.55364	1.3675	1.07834	1.17024	0.691275	1.60143	1.69876	0.612551	0.724987	4930455D15Rik	75795	RIKEN cDNA 4930455D15 gene
1432123_at		0.804785	0.55226	0.599465	37.7099	5.38061	6.69507	6.44066	18.8111	0.764598	0.502733	3.03666	0.868394	0.311559	1.72111	1.55601	1.4073	0.488405	0.804785	0.987738	4930455H04Rik	74654	RIKEN cDNA 4930455H04 gene
1430907_at		0.700954	1.72269	2.12157	6.1921	2.79313	7.07206	3.79736	10.6662	1.00466	1.88994	3.72981	0.38129	1.57398	2.49045	0.377849	1.78718	0.804512	0.700954	0.807455	4930455J16Rik	67585	RIKEN cDNA 4930455J16 gene
1432888_at		0.381154	1.06277	0.719945	48.2479	59.9507	53.9709	21.6094	16.8632	4.61191	0.489479	1.88916	1.14696	0.602787	0.763233	0.577598	3.00811	0.731142	0.381154	0.535762	4930455M05Rik	78918	RIKEN cDNA 4930455M05 gene
1432967_at		0.80713	1.19162	0.185259	6.16724	23.8474	9.19928	50.9192	7.94962	0.12712	0.74556	1.89767	0.338364	1.22459	3.84709	1.18912	1.21419	1.09597	0.80713	0.398113	4930456A14Rik	74676	RIKEN cDNA 4930456A14 gene
1433119_at		0.822742	1.79481	0.499593	5.74876	31.7107	25.4509	30.9133	28.6446	1.03001	0.68926	3.65162	0.339451	2.36364	1.87026	0.903953	1.12017	1.20058	0.822742	0.803498	4930456G14Rik	74678	RIKEN cDNA 4930456G14 gene
1432225_at		0.756093	1.44018	1.01981	14.9699	80.1358	17.94	117.16	50.1465	0.258511	2.17557	6.25482	0.564276	0.959742	0.72754	2.71634	1.08004	0.619597	0.756093	0.862483	4930456L15Rik	71650	RIKEN cDNA 4930456L15 gene
1432208_at		0.847539	1.24965	0.652381	12.9583	37.817	14.2205	41.5411	34.1774	0.770213	2.79046	2.41867	0.866486	0.871768	2.04673	0.72561	0.813432	0.603627	0.847539	0.531425	4930459C07Rik	74881	RIKEN cDNA 4930459C07 gene
1454054_at		0.429532	1.82229	0.665395	5.10544	8.24172	8.57765	8.69537	11.7482	1.98322	0.404124	0.989879	1.06928	1.85893	1.12776	0.554951	0.526359	1.60031	0.429532	1.29313	4930459I23Rik///Gm26689	74690///102632400	RIKEN cDNA 4930459I23 gene///predicted gene, 26689
1453889_at		0.691915	1.83567	0.748131	16.4516	1.82753	7.32489	22.1426	71.6178	0.378213	1.44869	2.23642	1.46012	0.925044	5.19941	1.46988	1.46755	0.728218	0.691915	0.772107	4930461C15Rik	74883	RIKEN cDNA 4930461C15 gene
1431870_at		0.827993	0.713445	1.52548	19.3364	150.394	20.2141	59.8164	18.5395	0.793471	0.824673	2.10748	1.14286	0.857018	2.08105	1.32989	0.92549	0.399164	0.827993	0.377102	4930463O16Rik	75804	RIKEN cDNA 4930463O16 gene
1453862_at		0.681401	0.661795	0.588522	14.7501	36.707	11.0839	23.3567	8.62017	1.11046	1.19498	1.0086	1.57215	0.928557	0.471278	1.0409	2.38438	2.54798	0.681401	1.91591	4930465K10Rik	67640	RIKEN cDNA 4930465K10 gene
1431574_at		0.91533	0.810172	2.11579	13.6208	51.9555	10.4494	11.4497	18.8669	1.85743	1.26531	2.40049	0.441596	1.38127	0.278595	1.25054	1.76423	2.5947	0.91533	0.530184	4930465M20Rik	74968	RIKEN cDNA 4930465M20 gene
1432648_at		0.212896	1.26586	5.3007	46.676	2.45388	24.9157	11.5196	5.74964	1.69534	0.352166	9.47199	1.61475	2.91005	0.309303	5.16395	0.569703	0.796527	0.212896	0.481492	4930466F19Rik	75026	RIKEN cDNA 4930466F19 gene
1454427_at		1.13768	3.45801	1.31592	7.18186	11.2918	6.72911	17.4557	6.87039	0.650577	2.39769	0.818719	0.63772	2.49023	1.24755	3.43806	0.954745	0.796083	1.13768	0.655263	4930467D19Rik	75004	RIKEN cDNA 4930467D19 gene
1453877_at		0.53774	0.409595	1.25663	3.76628	6.87788	5.07754	1.95772	6.98762	2.16302	2.84356	2.81412	0.636389	2.06043	1.38248	1.33283	2.70542	0.721498	0.53774	0.401283	4930467D21Rik	75814	RIKEN cDNA 4930467D21 gene
1431735_at		1.1974	0.368318	5.486	16.3436	37.7657	13.2035	36.7628	22.3248	1.06285	1.26083	1.92542	1.23905	1.21103	0.819553	1.16416	2.03604	1.25955	1.1974	1.50346	4930469G21Rik	100502590	RIKEN cDNA 4930469G21 gene
1454068_at		0.316266	1.66316	2.87242	25.0707	42.4951	10.8797	59.087	18.614	0.684862	0.402684	1.45917	1.08261	0.685517	0.772688	1.45009	1.54696	0.867297	0.316266	0.439284	4930470H14Rik	75815	RIKEN cDNA 4930470H14 gene
1450302_at		0.797333	0.792875	0.886254	74.3867	174.096	61.6822	49.5081	79.6285	1.04104	1.07181	2.01323	0.673837	1.23192	1.12531	0.895175	1.25147	0.772365	0.797333	0.857276	4930470P17Rik	67637	RIKEN cDNA 4930470P17 gene
1453838_at		0.754326	1.12727	0.568169	10.0654	20.9676	4.49658	9.88325	4.43745	1.29384	1.24059	2.89551	1.37379	1.21251	1.45886	1.21857	0.725239	0.462339	0.754326	0.618219	4930471G03Rik	74966	RIKEN cDNA 4930471G03 gene
1430739_at		1.34216	1.21982	0.681145	20.7409	63.8261	9.87079	16.1672	7.43215	1.01969	0.52787	1.87501	5.59937	1.70434	0.803446	1.55539	1.68734	1.44596	1.34216	1.3838	4930471M09Rik	75787	RIKEN cDNA 4930471M09 gene
1432278_at		0.342053	2.31966	1.19311	8.86485	3.80314	13.3767	42.1687	4.76748	0.60474	0.806704	3.75838	0.241281	2.84108	1.19625	0.412381	1.74475	0.502226	0.342053	0.574445	4930471M09Rik	75787	RIKEN cDNA 4930471M09 gene
1430249_at		0.431994	0.853853	0.9363	12.885	18.9715	65.7348	122.092	78.3466	0.950815	0.738069	1.611	0.86748	1.69661	1.06832	1.79538	0.817959	1.00559	0.431994	0.695669	4930473A02Rik	321014	RIKEN cDNA 4930473A02 gene
1431683_at		0.310543	0.758354	0.325839	36.5045	40.6411	32.3198	93.3662	7.21112	0.793657	1.13847	1.166	0.645554	2.6405	1.62638	1.10971	1.51167	1.07739	0.310543	0.919693	4930473H19Rik	74926	RIKEN cDNA 4930473H19 gene
1432067_at		0.276284	1.67505	0.789462	9.16318	105.896	29.5856	65.044	82.3909	0.461607	2.35705	0.432453	0.347684	1.01602	1.09268	1.25063	0.888013	0.860377	0.276284	0.859236	4930473O22Rik	75025	RIKEN cDNA 4930473O22 gene
1433370_at		0.571136	2.72458	0.362562	4.42738	12.0575	18.863	40.4537	14.2595	0.332523	0.207902	0.977937	0.273799	0.601346	0.360424	0.542626	2.62583	0.569314	0.571136	1.82234	4930474A20Rik	74940	RIKEN cDNA 4930474A20 gene
1432058_at		0.568478	1.11003	0.76788	9.65768	8.63643	16.4371	21.7189	14.3482	0.59295	2.67799	1.44979	0.284409	1.29398	2.66454	0.371507	0.991066	0.645254	0.568478	0.27019	4930474H20Rik	74967	RIKEN cDNA 4930474H20 gene
1441335_at		0.673376	0.998803	0.704165	24.739	53.3585	61.5421	53.8494	45.4459	1.02013	0.535926	3.24657	1.62348	0.56771	0.624246	0.617497	1.45938	0.944091	0.673376	0.780443	4930474N05Rik	218921	RIKEN cDNA 4930474N05 gene
1431448_at		0.819867	0.932935	1.44864	7.35122	58.0013	15.9076	21.7056	10.4154	1.06583	0.302567	0.364154	0.794717	0.926838	0.668432	1.7074	1.06326	1.42137	0.819867	1.9552	4930474N09Rik	67639	RIKEN cDNA 4930474N09 gene
1433316_at		0.858472	2.64591	0.531291	11.2687	9.23662	31.6481	38.6644	17.2635	1.6519	1.87619	2.07336	0.934735	1.53752	0.343491	0.344017	0.761528	0.650512	0.858472	0.397244	4930477O15Rik	74983	RIKEN cDNA 4930477O15 gene
1453629_at		0.793814	0.548072	0.531865	12.3521	65.5612	35.5907	50.9128	35.0156	2.35696	0.421898	1.43132	0.792231	1.26542	0.698913	0.826572	1.37915	1.12564	0.793814	1.1831	4930478L05Rik	75818	RIKEN cDNA 4930478L05 gene
1432100_a_at		0.92626	1.58336	1.00449	6.06144	25.2354	7.97716	16.8636	5.19309	0.884095	2.0091	1.39467	0.358617	1.00023	1.22434	0.867553	0.880885	0.774406	0.92626	0.617514	4930478P22Rik	74429	RIKEN cDNA 4930478P22 gene
1454100_at		0.480137	0.140684	0.767067	4.5075	31.9827	4.63727	24.8596	5.02743	0.424402	0.363085	0.74116	0.175779	1.09952	1.61674	0.451747	1.66691	0.567064	0.480137	0.676944	4930480E11Rik	74910	RIKEN cDNA 4930480E11 gene
1453707_at		0.114007	0.63041	0.246531	11.0869	13.4877	4.3587	6.66751	10.1461	0.693678	1.55201	3.53453	0.606358	2.75481	1.41428	1.25967	1.28604	1.02318	0.114007	0.312142	4930480G23Rik	74988	RIKEN cDNA 4930480G23 gene
1431858_at		0.799046	0.663225	1.69243	19.9844	3.60627	7.61262	3.64032	2.18336	3.92476	1.51045	3.5486	1.67264	0.827889	2.01416	1.39085	0.949695	0.964476	0.799046	0.603109	4930480K15Rik	78800	RIKEN cDNA 4930480K15 gene
1447157_at		1.48355	1.34892	1.88422	12.7027	11.5335	41.9135	7.41303	57.9514	1.30784	1.36229	1.83841	2.34687	1.23043	1.09663	1.93179	0.243677	0.496966	1.48355	1.99394	4930480K23Rik	75016	RIKEN cDNA 4930480K23 gene
1453716_at		0.850696	0.429046	0.759109	34.4948	58.105	27.4206	15.2238	35.3946	0.94616	4.07602	1.44344	0.722174	1.84621	1.25887	2.42244	0.927047	0.952705	0.850696	0.568447	4930480K23Rik	75016	RIKEN cDNA 4930480K23 gene
1436146_at		2.23819	1.58965	0.814878	25.3928	9.67083	67.4797	10.8329	18.003	0.675923	0.59016	8.03672	1.01343	0.637664	0.891371	0.378428	0.303504	0.348411	2.23819	1.05676	4930481A15Rik	74931	RIKEN cDNA 4930481A15 gene
1433303_at		0.546654	0.75497	0.833007	40.7336	97.6352	10.8205	50.122	17.1726	0.895008	3.52992	2.30842	0.472357	1.17482	2.25453	1.75051	0.804532	1.4213	0.546654	0.79678	4930483C01Rik	74907	RIKEN cDNA 4930483C01 gene
1460298_at		1.2351	2.55952	0.463793	10.3678	38.3508	23.5462	91.9641	21.1013	0.617457	0.452207	2.72089	1.75857	0.831554	1.02793	3.84604	0.661772	0.690018	1.2351	2.26203	4930483J18Rik	67638	RIKEN cDNA 4930483J18 gene
1432192_at		0.924858	0.800973	1.22389	22.6033	13.1999	7.92617	16.7497	15.8724	0.523687	2.53182	1.83348	0.488052	1.3268	2.51419	0.514917	1.73565	0.772288	0.924858	0.770007	4930483K19Rik	74953	RIKEN cDNA 4930483K19 gene
1454208_at		0.471818	1.41411	1.31803	1.93636	17.0579	6.6895	5.98553	8.38732	0.767703	2.039	2.27792	0.440653	0.745463	0.47989	1.17402	0.939717	0.639344	0.471818	0.856808	4930483O08Rik	74970	RIKEN cDNA 4930483O08 gene
1431944_at		1.9052	0.764917	0.618798	25.9396	46.2847	97.5859	12.8979	30.0852	1.42239	0.27972	0.958994	0.187661	0.645051	0.658589	1.48601	0.722107	1.03122	1.9052	0.539062	4930484H19Rik	75813	RIKEN cDNA 4930484H19 gene
1454508_at		0.752587	0.36272	0.296685	7.85238	2.00243	8.52581	2.85859	2.55889	1.6691	1.48713	5.33706	0.655942	1.58533	0.316516	3.18311	1.13726	1.30334	0.752587	1.04593	4930485E13Rik	74911	RIKEN cDNA 4930485E13 gene
1433314_at		1.61915	0.751426	1.14613	13.9314	4.05067	17.5921	44.7404	12.7581	0.667241	0.884003	2.54346	1.92013	1.82447	2.23986	1.53716	1.20026	0.776967	1.61915	0.390028	4930486A15Rik	75006	RIKEN cDNA 4930486A15 gene
1430051_at		0.753558	1.67109	7.72597	13.9068	8.35223	10.6484	217.571	12.6234	2.59678	1.50571	2.38431	0.481466	0.785213	0.83593	2.18279	1.2655	1.41109	0.753558	2.83492	4930486L24Rik	214639	RIKEN cDNA 4930486L24 gene
1431550_at		0.841474	1.13189	0.402253	11.4565	33.1583	7.14461	22.8704	6.84888	2.41195	1.52607	2.00236	0.545004	2.52641	3.44005	1.68008	0.626256	1.1394	0.841474	0.624454	4930488B22Rik	74971	RIKEN cDNA 4930488B22 gene
1429669_at		0.773064	0.575058	1.62347	38.8645	49.9245	28.8949	60.5871	33.6155	0.660531	1.73186	2.77036	0.538569	2.9062	0.609192	0.460076	0.900356	0.945637	0.773064	0.685689	4930488L21Rik	75809	RIKEN cDNA 4930488L21 gene
1433326_at		0.82972	1.49808	1.17403	5.21175	19.231	7.85052	19.2314	12.8115	1.59909	2.72323	3.91591	0.700015	1.37525	1.75633	1.28007	0.777633	1.58392	0.82972	0.311786	4930488N24Rik	75011	RIKEN cDNA 4930488N24 gene
1453910_at		0.822767	0.730812	0.390486	4.72811	11.1931	3.18445	10.6502	3.49316	0.469549	7.99083	0.706728	1.00973	0.253195	0.909947	0.629798	3.70181	0.413511	0.822767	0.399273	4930500A05Rik	74972	RIKEN cDNA 4930500A05 gene
1454155_at		0.70498	0.995525	2.62828	37.4538	91.8184	24.6157	54.5193	34.6709	0.903587	1.26044	3.97985	0.985327	1.36427	0.660595	0.367743	1.67899	1.588	0.70498	1.93285	4930500H12Rik	74991	RIKEN cDNA 4930500H12 gene
1429934_at		0.702724	0.795459	1.02546	334.74	38.6545	31.6646	7.97361	28.4328	1.16547	0.577257	1.02268	3.33106	0.465135	0.73626	0.296911	1.05184	0.7516	0.702724	0.863095	4930502E18Rik	75013	RIKEN cDNA 4930502E18 gene
1432325_at		2.71972	0.726062	0.560169	29.684	83.8974	11.1599	62.7286	38.6248	1.18136	1.82903	2.21286	0.520431	0.955831	1.08974	0.606456	2.64461	1.08076	2.71972	1.31451	4930502M04Rik///Col25a1	74974///77018	RIKEN cDNA 4930502M04 gene///collagen, type XXV, alpha 1
1431184_a_at		1.67717	0.772835	0.707314	1.34695	3.3489	8.82081	17.2101	15.0735	0.570345	0.564615	2.35247	0.915429	1.43364	1.66402	1.52833	0.684175	1.86567	1.67717	1.18927	4930503B20Rik	75015	RIKEN cDNA 4930503B20 gene
1431185_at		0.436139	1.40896	0.750236	5.72032	15.6317	6.64443	5.19207	37.201	1.14705	0.182384	0.878206	0.551753	3.53482	0.625621	0.978268	1.32403	0.561185	0.436139	0.846242	4930503B20Rik	75015	RIKEN cDNA 4930503B20 gene
1453903_at		0.854227	1.48578	1.36391	27.4647	119.481	92.6663	169.665	47.541	1.41728	1.46603	1.45924	1.53222	1.32071	1.59517	0.888543	0.978395	1.09383	0.854227	0.913386	4930503B20Rik	75015	RIKEN cDNA 4930503B20 gene
1453526_at		0.429515	0.816014	0.482924	10.3756	50.0672	9.65127	7.79635	21.598	1.31801	3.34285	0.248681	0.161792	0.551904	1.52021	0.439931	0.387042	0.287635	0.429515	0.644676	4930503E14Rik	74954	RIKEN cDNA 4930503E14 gene
1431486_at		0.709211	0.838149	0.484195	26.4407	16.1076	32.8582	19.4994	8.59891	1.09221	1.44049	0.872225	1.43917	1.25814	1.38309	0.993201	1.52247	1.16375	0.709211	0.817462	4930503E24Rik	75030	eukaryotic translation initiation factor 3, subunit I pseudogene
1454701_at		1.52459	1.14013	1.12073	86.4963	185.017	193.223	97.7637	329.536	1.1024	0.943304	0.714088	1.26446	1.31856	1.43068	1.16976	0.604683	1.35058	1.52459	1.78457	4930503L19Rik	269033	RIKEN cDNA 4930503L19 gene
1454702_at		0.94766	1.04382	0.950015	69.9461	10.7361	79.0646	81.8827	106.387	1.1973	0.945982	0.487196	0.19248	1.24309	1.13441	1.70737	0.291077	1.39694	0.94766	3.6009	4930503L19Rik	269033	RIKEN cDNA 4930503L19 gene
1432292_at		0.377094	0.442617	0.85624	12.1158	21.6524	19.763	21.7114	30.5075	0.729941	0.681689	1.56951	0.399468	1.11366	0.823166	0.767634	1.04922	0.968253	0.377094	0.724387	4930504C09Rik	75076	RIKEN cDNA 4930504C09 gene
1440460_at		0.632575	1.51844	0.666656	45.0332	107.955	78.3581	85.9372	34.5578	0.938009	1.33956	2.86836	0.720078	0.975033	1.07857	1.44039	1.08779	1.02669	0.632575	0.66882	4930504O13Rik	403200	RIKEN cDNA 4930504O13 gene
1432404_at		1.20427	1.46319	1.93683	5.72363	25.9663	8.0924	6.61387	8.94855	1.28414	1.04935	0.584827	1.23119	2.96837	1.90851	0.366437	0.836804	0.599861	1.20427	0.652715	4930505A04Rik	75087	RIKEN cDNA 4930505A04 gene
1453909_at		1.04567	0.488208	1.0925	7.5789	33.8452	14.3572	29.5835	32.9033	0.407058	0.817394	2.0595	0.591935	1.10451	0.523943	2.07991	1.44026	0.869833	1.04567	0.642528	4930505N22Rik	100174921	RIKEN cDNA 4930505N22 gene
1432710_at		0.490668	1.79343	0.402725	26.6358	33.6482	8.45668	25.5052	39.4222	0.973591	1.00725	2.27405	0.534272	2.63996	1.24729	1.05596	2.23088	0.909628	0.490668	0.651835	4930505O19Rik	74705	RIKEN cDNA 4930505O19 gene
1453719_at		0.592186	0.777216	0.89732	112.996	25.6424	51.6608	85.232	110.608	0.649246	0.739458	1.42366	0.907938	0.917979	1.12829	0.96459	1.16812	0.795071	0.592186	0.369425	4930506C21Rik	75060	RIKEN cDNA 4930506C21 gene
1427360_at		0.897894	1.09625	0.475906	30.3633	225.504	91.0678	70.4232	61.7567	1.44469	0.762843	0.908241	3.58659	1.01877	0.863758	0.457764	0.863669	1.52363	0.897894	0.951129	4930507D05Rik	74706	RIKEN cDNA 4930507D05 gene
1432622_a_at		0.766	0.942188	1.23323	29.8879	34.3328	23.2987	65.8586	28.1906	0.691452	0.663395	1.61974	1.46768	1.62446	0.332794	1.16318	0.609186	1.86805	0.766	1.36361	4930507D05Rik	74706	RIKEN cDNA 4930507D05 gene
1432244_at		0.716012	0.965606	0.996544	32.3436	42.255	27.0784	31.345	19.8521	1.40518	1.77417	2.18036	0.746342	0.729402	1.84659	2.87986	1.17422	1.21369	0.716012	0.830558	4930507D10Rik	75043	RIKEN cDNA 4930507D10 gene
1430099_at		0.256759	0.969694	0.241398	8.4368	4.77612	3.86394	40.4134	16.698	0.486875	0.594388	3.78147	1.48228	0.715025	0.278555	5.0731	3.55591	1.15826	0.256759	1.05566	4930509E16Rik	75115	RIKEN cDNA 4930509E16 gene
1454553_at		0.808003	1.74899	0.911888	3.14285	14.656	12.1059	22.1048	10.8377	1.33806	1.18446	1.74521	1.45745	1.35645	1.02255	1.06629	0.645132	1.62983	0.808003	0.644177	4930509E22Rik	75120	RIKEN cDNA 4930509E22 gene
1430389_at		0.927189	1.54537	0.636234	22.4853	80.7034	56.9041	59.683	42.2135	0.925759	0.417543	3.30048	2.12995	1.41948	1.60338	0.447869	1.41018	0.948527	0.927189	1.13708	4930509H03Rik	75107	RIKEN cDNA 4930509H03 gene
1432038_at		1.35792	1.16109	0.820957	12.6119	14.7273	6.06267	15.8146	12.4282	0.224759	0.695772	2.11988	1.78674	1.02403	1.50278	2.84546	1.18791	0.421572	1.35792	1.18481	4930509J09Rik	74693	RIKEN cDNA 4930509J09 gene
1431546_at		0.572616	1.16748	0.765367	11.3529	9.56604	24.4186	22.4862	7.1664	1.04536	0.750814	1.42782	0.489781	1.32863	1.1924	4.10821	0.519187	1.69578	0.572616	0.892301	4930509K18Rik	75819	RIKEN cDNA 4930509K18 gene
1430812_at		1.62506	0.331437	2.95776	4.00058	1	6.00404	1	2.22242	3.46412	1.67666	5.47374	0.759438	1.77947	0.661633	0.609132	2.14031	1.45424	1.62506	0.614164	4930511A02Rik	74712	RIKEN cDNA 4930511A02 gene
1431540_at		0.467092	1.04309	0.869339	37.3822	54.3473	12.5815	76.5108	29.3984	0.839221	2.52588	1.14113	0.620636	0.595274	4.6953	1.2773	0.98781	1.04105	0.467092	0.786648	4930511E03Rik	78773	RIKEN cDNA 4930511E03 gene
1454113_at		0.759512	0.93618	0.781561	5.97672	48.4905	8.97534	9.56651	11.4145	0.318437	0.99505	2.41635	0.819257	1.83894	2.99084	2.62465	1.52512	0.957829	0.759512	0.849335	4930512B01Rik	74724	RIKEN cDNA 4930512B01 gene
1458115_at		0.633615	1.31409	1.36225	7.71432	39.7177	15.9208	22.4268	14.8118	1.57632	1.19225	1.04959	0.504249	1.6838	0.98345	0.617056	1.14344	0.933692	0.633615	0.528596	4930512H18Rik	75111	RIKEN cDNA 4930512H18 gene
1432510_at		0.419065	1.19783	0.336379	3.5503	30.9158	11.3213	9.07189	19.4571	2.26987	1.2796	2.71681	0.774382	0.553888	1.68434	1.24312	0.72062	1.42667	0.419065	0.898176	4930512M02Rik	102631730	RIKEN cDNA 4930512M02 gene
1433127_at		0.942109	1.55132	1.7726	6.49606	111.385	40.3736	60.3524	19.4233	1.27492	1.1561	1.82868	0.631278	1.45507	1.68617	1.34324	1.67919	0.500704	0.942109	0.765955	4930513L20Rik	71656	RIKEN cDNA 4930513L20 gene
1441278_at		0.392722	1.55987	0.995613	4.08168	26.0381	5.71348	33.9687	24.6853	0.207237	0.204382	1.88426	2.40058	0.341034	0.341316	0.290095	0.378945	2.42506	0.392722	0.235947	4930513N10Rik	319960	RIKEN cDNA 4930513N10 gene
1457415_a_at		1.16744	0.34693	1.23115	6.17733	20.1184	19.6605	4.02714	5.48034	3.99913	0.569051	8.62148	1.10891	2.44521	3.012	0.793116	0.447946	0.779315	1.16744	0.955272	4930513N10Rik	319960	RIKEN cDNA 4930513N10 gene
1433148_at		1.45798	0.944508	6.20656	6.82967	14.329	15.8983	29.7802	10.0304	0.861306	0.706321	1.42987	0.439306	0.596515	0.816907	1.38895	0.289902	0.602339	1.45798	0.62917	4930513N20Rik	75108	RIKEN cDNA 4930513N20 gene
1431503_at		0.390649	0.946035	1.02817	18.5763	30.5134	17.729	15.9053	52.3928	1.70963	0.991408	0.616604	1.37956	0.567683	0.644904	2.79513	1.2956	0.569717	0.390649	1.04816	4930513O06Rik	75125	RIKEN cDNA 4930513O06 gene
1438869_at		0.997026	1.23506	0.861476	20.991	53.7034	49.0309	70.001	57.5839	1.10388	3.18974	1.70317	1.09523	1.6148	1.2543	2.22257	0.63316	1.09372	0.997026	0.726193	4930515G01Rik	67642	RIKEN cDNA 4930515G01 gene
1432157_at		0.981063	1.48045	0.459287	16.5276	67.7612	50.5405	65.3395	16.238	1.19465	0.561871	1.35869	0.800184	0.868219	1.60265	1.67203	1.08724	1.56195	0.981063	0.840686	4930515G13Rik	75098	RIKEN cDNA 4930515G13 gene
1432074_at		0.747099	0.744796	0.353659	17.6825	54.3022	9.71182	85.8653	20.196	0.478313	0.861021	2.8015	1.03038	2.31251	1.42465	1.18519	1.68848	0.627464	0.747099	0.509885	4930517E11Rik	74702	RIKEN cDNA 4930517E11 gene
1432693_at		0.651667	1.39069	0.778125	44.9308	98.6945	47.5825	94.9394	82.0109	0.672642	0.985134	1.54604	0.307382	1.06923	1.31667	1.60295	1.62316	1.44642	0.651667	0.527128	4930517G19Rik	74727	RIKEN cDNA 4930517G19 gene
1430968_at		0.819006	1.70928	1.91719	6.78336	2.81563	5.88628	10.2677	2.70034	2.62359	1.74683	1.07502	0.742942	1.21595	2.38519	2.06275	1.13854	0.883668	0.819006	0.78546	4930517O19Rik	75075	RIKEN cDNA 4930517O19 gene
1430800_at		0.634839	1.93087	1.50431	18.2884	3.35483	3.73863	47.7143	56.3603	0.208535	1.44052	0.96527	0.913148	0.557057	1.06714	0.527692	2.86069	2.48222	0.634839	0.739854	4930518F22Rik	71655	RIKEN cDNA 4930518F22 gene
1458063_at		1.60731	2.3212	1.20874	5.23954	4.75153	8.15395	4.87322	19.6636	0.836629	0.220053	5.61324	0.391591	1.44142	1.17414	1.89857	0.766353	0.362236	1.60731	4.3121	4930518F22Rik	71655	RIKEN cDNA 4930518F22 gene
1454162_at		0.52764	0.553826	4.08844	14.6049	57.535	13.3787	23.2488	13.4763	0.594379	1.1337	4.81212	1.36237	2.85288	3.30146	1.25856	0.72796	1.16237	0.52764	0.56003	4930518P08Rik	71654	RIKEN cDNA 4930518P08 gene
1431460_at		0.536455	0.915173	0.672007	13.1822	36.5269	32.0282	35.4962	5.95481	0.212139	1.90288	3.17742	2.55517	0.816965	2.23302	1.14845	3.82485	1.13631	0.536455	0.506653	4930519D14Rik	75090	RIKEN cDNA 4930519D14 gene
1432991_at		0.698366	2.55081	1.49223	40.6955	8.11954	15.3991	58.499	31.8492	0.665866	0.458383	3.72087	0.69815	1.00394	0.778846	0.880576	1.49312	0.595257	0.698366	1.04724	4930519E07Rik	74713	RIKEN cDNA 4930519E07 gene
1432276_at		1.46186	2.38473	1.2935	4.08213	69.7549	9.03873	18.2434	17.607	0.712957	1.35953	0.596202	1.50502	1.56614	0.587596	3.21747	0.467501	0.412818	1.46186	0.627118	4930519F16Rik	75106	RIKEN cDNA 4930519F16 gene
1430120_at		0.906917	2.38487	0.860349	4.28479	5.63731	5.00433	11.9067	11.1296	0.53659	0.490289	4.27757	1.09146	1.62213	1.92103	1.69286	1.84615	0.772076	0.906917	0.810794	4930519G04Rik	67593	RIKEN cDNA 4930519G04 gene
1431366_at		0.760007	1.48045	1.75966	31.3486	19.946	23.8865	64.6179	31.1898	0.823234	0.537975	5.05844	0.362442	0.485201	1.57777	2.06134	0.219218	1.72277	0.760007	0.650569	4930519G04Rik	67593	RIKEN cDNA 4930519G04 gene
1453408_s_at		1.20744	0.738937	1.914	35.9132	48.0006	32.5284	18.1052	17.5443	2.44908	0.588041	2.12769	0.50595	1.13747	4.17113	1.19698	1.15907	1.64774	1.20744	0.624473	4930519G04Rik	67593	RIKEN cDNA 4930519G04 gene
1442391_at		1.23251	1.20862	1.25188	7.97915	7.28877	34.8064	49.2209	4.52868	0.668563	0.78109	2.69815	0.802066	1.51288	3.47054	0.793443	1.16297	0.358361	1.23251	0.66007	4930519H02Rik	75058	RIKEN cDNA 4930519H02 gene
1454560_at		0.329498	1.3321	0.74634	4.901	72.6286	3.25536	67.5944	8.88942	0.275442	1.09045	0.873253	1.30655	0.246044	0.811204	1.22622	2.24329	0.811965	0.329498	0.258784	4930519N06Rik	75082	RIKEN cDNA 4930519N06 gene
1430156_at		0.800859	0.92672	0.67494	103.684	32.86	17.7528	47.7461	13.6318	0.739158	0.400662	0.312133	0.860385	0.743328	1.52482	0.685736	0.69153	1.02053	0.800859	1.46456	4930520O04Rik	75116	RIKEN cDNA 4930520O04 gene
1431975_at		0.806919	0.994354	0.778327	53.4286	79.0627	44.1787	54.4371	97.7389	1.05509	0.841388	2.94691	0.834685	0.834558	1.89928	1.14835	1.40737	0.979941	0.806919	0.871487	4930521O11Rik	74715	RIKEN cDNA 4930521O11 gene
1431104_at		0.878539	0.350341	0.923517	18.0933	32.7448	30.0315	5.25798	21.4038	2.66785	2.0632	2.73315	0.609254	1.14183	1.39961	1.53969	0.863346	0.683243	0.878539	0.65653	4930522H14Rik	67646	RIKEN cDNA 4930522H14 gene
1430759_at		0.298213	0.611371	1.59661	17.2081	14.7766	15.9064	36.8662	9.06742	0.608566	1.29876	0.680853	0.344927	0.784487	0.471597	2.16699	2.5846	0.57705	0.298213	1.5103	4930523C07Rik	67647	RIKEN cDNA 4930523C07 gene
1437900_at		0.898238	1.61458	1.36254	52.644	82.943	120.468	436.317	56.9655	0.708012	0.7113	1.18797	1.01014	1.87373	1.59895	3.35088	1.39941	1.03491	0.898238	0.888953	4930523C07Rik	67647	RIKEN cDNA 4930523C07 gene
1438061_at		0.490328	3.89886	4.33775	12.2803	7.41514	126.659	168.326	3.70131	0.531086	1.88765	3.22123	0.260669	1.87129	1.07201	2.55921	1.79021	0.784809	0.490328	5.32859	4930523C07Rik	67647	RIKEN cDNA 4930523C07 gene
1456446_at		0.492971	0.68498	2.17689	4.0949	2.31385	137.097	187.367	3.70688	0.851494	0.845758	4.2576	0.5271	1.90675	1.05783	4.72161	1.15825	0.552585	0.492971	1.12435	4930523C07Rik	67647	RIKEN cDNA 4930523C07 gene
1459962_at		0.685311	1.01442	1.03955	4.01963	26.1963	28.6421	37.5515	8.1845	0.511363	0.966358	8.21098	4.16566	2.69831	0.411234	5.7991	2.20621	1.23118	0.685311	1.15148	4930523C07Rik	67647	RIKEN cDNA 4930523C07 gene
1431454_at		2.59436	0.43108	0.808004	21.647	3.43875	4.55271	1.50901	4.62046	2.66603	1.76167	7.83629	0.40042	0.799687	6.93137	3.62873	0.399501	1.2404	2.59436	1.36276	4930523O13Rik	74726	RIKEN cDNA 4930523O13 gene
1432169_at		1.45257	2.17769	0.447737	13.2494	29.9587	10.026	9.38571	25.081	1.28619	0.859924	0.29186	1.20034	1.68213	0.817906	2.46101	1.01294	1.01473	1.45257	1.26428	4930523O13Rik	74726	RIKEN cDNA 4930523O13 gene
1454133_s_at		0.995375	1.33863	0.460777	5.67284	84.4806	46.2718	51.5678	28.9922	0.674056	0.752264	2.14871	0.725781	0.904895	1.61743	1.18247	1.2559	1.23728	0.995375	0.920995	4930523O13Rik	74726	RIKEN cDNA 4930523O13 gene
1421576_at		0.854431	0.533723	0.998624	22.4444	64.5994	11.8475	64.1671	20.0354	0.944257	2.17972	2.37476	3.3049	2.57543	1.93907	0.880968	4.0239	1.12541	0.854431	1.00989	4930524B15Rik	67592	RIKEN cDNA 4930524B15 gene
1431544_at		1.039	0.840427	1.17716	20.328	46.1186	25.0284	36.9164	16.2794	0.585901	0.217604	1.02299	3.28236	0.373152	2.8115	0.368818	0.647332	2.39866	1.039	0.995593	4930524B17Rik	74725	RIKEN cDNA 4930524B17 gene
1431903_at		0.564506	0.458423	0.8319	5.48856	16.1885	18.8029	31.877	13.5246	0.246267	0.449036	0.802083	0.138163	0.808294	2.21831	0.960318	1.29096	1.43841	0.564506	0.710266	4930524C18Rik	75822	RIKEN cDNA 4930524C18 gene
1432433_at		0.777971	0.618328	0.378327	1.92996	9.30002	2.55522	8.99076	3.06862	0.150068	0.672408	4.1252	0.412238	0.514668	2.0689	3.1636	1.13178	1.10204	0.777971	0.808473	4930524N10Rik	75071	RIKEN cDNA 4930524N10 gene
1454108_at		0.509843	0.728332	1.04879	26.4801	34.5337	29.0655	7.562	10.8427	4.60551	1.60611	0.82011	0.338188	1.83548	0.867129	2.24508	1.21481	0.90472	0.509843	0.471393	4930524O08Rik	74700	RIKEN cDNA 4930524O08 gene
1438346_at		1.65963	0.651529	2.11238	19.7824	34.4506	15.8457	7.60642	19.6774	1.04275	2.56888	2.4062	1.03777	1.31648	0.758685	0.796631	1.0537	0.762367	1.65963	0.786075	4930525G20Rik	320163	RIKEN cDNA 4930525G20 gene
1431976_at		0.511215	0.382071	0.712491	8.82578	14.1057	4.70078	4.33245	10.0179	1.5179	1.05284	1.61835	2.24875	0.772344	2.20759	2.13006	1.25693	1.8549	0.511215	0.284038	4930526F13Rik	75193	RIKEN cDNA 4930526F13 gene
1432231_at		0.812772	2.91263	3.27256	5.68085	49.6956	15.6216	29.8553	47.514	0.846999	1.24491	1.30742	0.552587	0.860105	6.61325	0.215992	4.13716	1.57468	0.812772	1.23892	4930526H09Rik	102636142	RIKEN cDNA 4930526H09 gene
1431228_s_at		0.922357	0.973028	1.18056	764.038	499.232	681.366	3129.36	741.066	0.794901	1.58452	2.35527	0.824535	1.42312	1.09972	1.00031	0.944401	1.00917	0.922357	1.19852	4930526I15Rik	75135	RIKEN cDNA 4930526I15 gene
1431632_at		0.549844	0.788975	0.679449	7.31031	6.68477	9.77347	1.68472	5.36382	3.4359	1.64458	0.707126	0.84529	3.29546	0.753755	0.226444	0.64357	2.42339	0.549844	0.93654	4930526L06Rik	75138	RIKEN cDNA 4930526L06 gene
1431633_x_at		0.79597	0.840871	0.985191	7.118	25.9292	7.10278	4.41916	19.5443	1.71333	0.547481	2.47	0.420825	0.770255	0.601103	2.20954	1.17256	3.21614	0.79597	0.686533	4930526L06Rik	75138	RIKEN cDNA 4930526L06 gene
1433361_at		0.923732	0.85143	0.715129	8.72988	3.60957	11.2777	27.6099	23.4574	1.16482	0.526768	2.46429	0.818589	1.20203	1.34212	1.45041	0.42341	1.38184	0.923732	0.822192	4930527F18Rik	75167	RIKEN cDNA 4930527F18 gene
1433420_at		0.830488	0.87864	0.943253	25.1811	6.94932	12.8213	21.0284	12.0438	1.02617	1.16867	2.77383	0.268136	0.661741	1.94995	1.34634	1.12615	0.706464	0.830488	0.825161	4930527J03Rik	75164	RIKEN cDNA 4930527J03 gene
1433421_at		0.729671	1.18821	0.805128	40.2659	122.554	73.1555	221.713	112.68	0.928237	1.41771	3.38028	0.610051	1.14339	1.34841	1.40033	1.11477	0.899821	0.729671	0.990985	4930527J03Rik	75164	RIKEN cDNA 4930527J03 gene
1430616_at		1.99512	1.61551	0.859949	31.4056	66.4963	26.1169	24.8857	32.9524	0.327824	0.643376	2.69811	1.17724	0.444005	1.41701	1.15048	0.505606	0.226514	1.99512	0.458929	4930528A17Rik	67735	RIKEN cDNA 4930528A17 gene
1430939_at		1.9274	2.16529	1.19128	8.89132	46.1535	15.9287	10.8379	11.5211	1.51774	5.43834	0.315592	1.10906	3.33799	1.19381	1.30499	0.364506	1.23765	1.9274	0.798749	4930528D03Rik	75223	RIKEN cDNA 4930528D03 gene
1431950_at		0.667162	0.197309	1.49614	29.1712	42.3809	22.4674	28.1684	39.9807	0.610579	0.147058	2.18971	0.530523	0.545186	1.84737	1.41548	2.02195	1.07542	0.667162	0.823011	4930528G23Rik	75831	RIKEN cDNA 4930528G23 gene
1431759_at		0.744788	1.05678	1.8859	2.44246	3.65639	5.98013	3.0999	6.03508	1.10997	2.27159	5.06572	0.6793	1.29378	0.907298	0.875179	1.13232	0.946083	0.744788	0.872884	4930529C04Rik///Gm15583///Zbed4	223773///619677///100043240	zinc finger, BED domain containing 4 pseudogene///predicted gene 15583///zinc finger, BED type containing 4
1433322_at		0.597229	1.39119	0.883434	13.1219	3.64835	6.1038	25.9398	13.476	0.973957	0.61444	1.90468	0.502358	0.565907	2.17481	2.0984	0.548325	0.924439	0.597229	0.859511	4930529F21Rik	75226	RIKEN cDNA 4930529F21 gene
1431952_at		0.518571	0.918759	2.44286	4.85954	1.88757	1.59599	1.41914	5.17122	2.87229	1.06707	10.976	0.469359	1.24736	3.37271	1.06522	0.962588	0.65861	0.518571	0.204379	4930532I03Rik	75833	RIKEN cDNA 4930532I03 gene
1432373_at		0.624111	1.19324	1.66495	29.7291	82.9824	15.0745	15.0155	12.3401	1.40435	0.639299	1.40652	2.3158	1.24439	0.697305	2.56821	1.2996	0.794053	0.624111	1.42349	4930533B01Rik	75166	RIKEN cDNA 4930533B01 gene
1432240_at		0.617619	1.29676	0.810685	14.2147	87.5234	31.763	51.8818	41.3684	1.24964	3.36331	0.968708	0.865901	1.36789	1.40147	1.17219	2.11976	0.730006	0.617619	1.54732	4930533L02Rik	75207	RIKEN cDNA 4930533L02 gene
1421573_at		0.457365	2.49509	0.393807	9.98283	14.5461	15.7843	5.82801	5.3517	1.18106	0.938823	0.865531	0.752476	3.24287	1.13752	0.63918	1.02778	0.88278	0.457365	0.743578	4930533N22Rik	75205	RIKEN cDNA 4930533N22 gene
1454488_at		1.44317	1.03982	0.921385	47.8129	13.1135	25.6038	49.5949	23.8043	1.26035	0.290553	1.70035	1.59868	0.888437	1.03967	1.21765	0.662976	0.286647	1.44317	0.76947	4930534I15Rik	75169	RIKEN cDNA 4930534I15 gene
1433045_at		1.06893	1.13727	0.98333	12.131	4.81077	10.918	8.39221	16.6208	1.27808	1.01277	1.42744	0.318114	0.987066	3.24384	0.814289	0.672891	1.22545	1.06893	0.857619	4930535F04Rik	75183	RIKEN cDNA 4930535F04 gene
1453632_at		0.817848	0.753647	1.15831	75.2112	93.9047	62.6129	48.0685	36.4636	0.166047	0.642559	1.76468	1.20848	0.953577	1.34617	0.658322	0.879249	1.28276	0.817848	0.803969	4930538K18Rik///AU022252	75180///230696	RIKEN cDNA 4930538K18 gene///expressed sequence AU022252
1437918_at		0.685309	0.635525	0.974606	24.4475	484.195	76.8857	132.913	26.8313	0.989017	1.57955	1.45197	0.579508	0.779298	0.99256	1.4252	0.872584	0.845444	0.685309	0.54437	4930539E08Rik	207819	RIKEN cDNA 4930539E08 gene
1454347_at		0.42493	0.673853	1.16146	7.10243	35.581	58.2597	29.5757	28.7237	1.80083	0.794651	9.00805	0.3123	0.926796	1.06156	1.20086	1.76408	0.966893	0.42493	1.14085	4930540E01Rik	75174	RIKEN cDNA 4930540E01 gene
1432111_at		0.731686	1.02574	1.21601	102.267	222.036	95.8706	200.888	184.114	0.980567	1.33659	1.9615	0.971032	1.29648	1.76461	1.25396	1.1018	1.00309	0.731686	0.677361	4930542D17Rik	75211	RIKEN cDNA 4930542D17 gene
1430767_a_at		0.204512	1.06512	0.297268	7.43955	1	6.77205	32.2626	21.9838	0.370982	0.409177	2.72799	0.198128	0.286024	1.04232	0.592323	0.937191	4.28854	0.204512	1.35232	4930543E12Rik	75239	RIKEN cDNA 4930543E12 gene
1432274_at		0.978765	1.34083	2.18449	39.9983	106.702	48.5972	27.9829	16.2336	1.6946	0.717847	2.01594	0.699476	0.738916	0.700315	2.46983	1.20567	1.08169	0.978765	0.718139	4930543N07Rik	75187	RIKEN cDNA 4930543N07 gene
1449035_at		0.196148	2.92715	0.846475	10.3027	4.60985	9.30514	64.0205	19.1466	0.418221	1.52758	0.756627	0.389901	0.991853	3.08236	2.10478	1.0125	0.58064	0.196148	1.34982	4930544G11Rik	67653	RIKEN cDNA 4930544G11 gene
1454408_at		1.05733	0.608259	0.890936	4.21235	69.2059	31.2419	25.9619	28.8633	2.03195	1.09917	2.89133	0.231858	1.17993	0.664002	1.53336	1.49037	1.5085	1.05733	1.57865	4930544L18Rik	75830	RIKEN cDNA 4930544L18 gene
1431483_at		0.824333	1.39167	0.450101	11.2554	55.2966	22.6535	4.84681	5.99841	3.81708	0.645497	1.00193	0.726315	1.3868	0.708152	2.12342	0.856668	0.73372	0.824333	0.490342	4930544M13Rik	75161	RIKEN cDNA 4930544M13 gene
1445818_at		0.77648	3.04617	0.496531	9.48345	6.499	6.96828	6.72978	33.7685	1.68962	0.673765	1.94264	0.640678	0.432692	1.64214	0.397624	0.676379	1.31379	0.77648	0.435608	4930544M13Rik	75161	RIKEN cDNA 4930544M13 gene
1432877_at		0.883459	1.57954	0.328702	6.53825	4.8663	10.1632	19.8979	16.3265	0.490724	3.57746	4.67568	0.912373	1.11941	1.40724	3.30602	0.902441	1.13539	0.883459	0.778615	4930544N03Rik	77628	RIKEN cDNA 4930544N03 gene
1447306_at		1.14581	0.921302	3.03473	5.51817	10.6329	38.7644	21.2333	11.5417	0.85937	2.45069	3.16023	0.762488	1.23102	1.26151	0.772926	0.455413	0.655855	1.14581	1.21951	4930545H06Rik	75148	RIKEN cDNA 4930545H06 gene
1430481_at		0.856953	0.917249	1.27719	41.4166	39.9425	31.6771	54.8966	24.6277	1.05894	1.01267	3.44576	0.382187	0.775518	1.03015	2.83833	0.905363	0.650224	0.856953	0.699311	4930545L23Rik	78805	RIKEN cDNA 4930545L23 gene
1431846_at		1.06992	0.884705	0.62446	13.3115	46.8866	8.11315	73.7258	25.6002	0.52753	2.95339	1.34507	0.409187	1.5695	2.02189	5.48848	1.09154	0.990955	1.06992	0.639605	4930546C10Rik	78931	RIKEN cDNA 4930546C10 gene
1432575_at		0.310213	2.17925	0.724079	9.4337	3.84815	20.589	46.0575	22.7798	0.909908	2.06621	6.52154	0.827057	1.34512	0.366869	0.700548	1.61742	1.39064	0.310213	1.51608	4930548F15Rik	75300	RIKEN cDNA 4930548F15 gene
1432226_at		0.724957	0.643464	1.9351	21.7311	66.6742	16.0974	68.9818	47.1011	0.883957	0.53532	0.944558	0.526523	1.13978	1.32727	1.69331	0.939992	0.63136	0.724957	0.491826	4930548G14Rik	75281	RIKEN cDNA 4930548G14 gene
1430659_at		0.47655	1.55349	1.04537	35.0882	72.6917	41.1451	106.974	66.0567	0.53557	0.544843	5.47675	0.939971	1.67698	1.09511	2.17904	1.09156	1.10247	0.47655	0.409153	4930548H24Rik	67656	RIKEN cDNA 4930548H24 gene
1421367_at		0.775051	1.19197	0.379869	20.3789	101.901	89.5285	58.6279	26.9021	0.815678	0.481571	1.63318	1.43901	1.20817	3.69179	6.03921	1.22086	1.21175	0.775051	0.521454	4930549C01Rik	67663	RIKEN cDNA 4930549C01 gene
1430947_at		1.09178	0.842071	0.951327	20.7848	136.644	38.1391	7.80877	24.4281	0.666164	0.896949	1.86672	0.468305	1.05314	1.79242	2.7061	1.88701	0.316604	1.09178	0.8109	4930549C15Rik	75243	RIKEN cDNA 4930549C15 gene
1429824_at		1.29472	1.39357	2.83001	13.2264	1	31.3704	3.23606	21.2929	1.20748	3.06741	1.4026	0.8769	2.40598	0.53873	1.77444	1.49426	1.21025	1.29472	1.02029	4930550C14Rik	75311	RIKEN cDNA 4930550C14 gene
1432089_at		0.770982	2.18212	2.21477	5.62446	100.296	86.8038	12.2829	104.836	1.56615	1.70062	1.59862	0.278148	1.96396	0.498827	0.705894	1.30507	0.680638	0.770982	0.424582	4930550C17Rik	75245	RIKEN cDNA 4930550C17 gene
1450793_at		0.569457	1.34625	0.19964	14.3208	101.766	23.468	27.8847	21.3335	2.31868	0.522096	1.59746	0.513179	1.76266	1.01536	0.45125	1.21328	0.854748	0.569457	0.652884	4930550L24Rik	75352	RIKEN cDNA 4930550L24 gene
1432761_at		1.14875	1.2429	1.40987	42.6094	56.9683	25.1779	45.8158	11.3124	0.295783	6.26608	2.72506	1.86891	1.10099	1.73918	0.714077	0.85471	1.03278	1.14875	0.775726	4930551I15Rik	75313	RIKEN cDNA 4930551I15 gene
1432223_at		1.9188	3.12937	0.982955	6.14561	27.6106	22.3438	18.0139	13.3248	0.46152	0.95481	0.970693	0.115488	1.48815	0.487514	1.08674	0.697719	1.07207	1.9188	0.744279	4930552N02Rik	75367	RIKEN cDNA 4930552N02 gene
1460507_at		1.00089	1.41743	1.43015	11.8188	67.9655	12.801	34.4856	27.2602	0.719072	1.6192	5.91395	0.853804	1.56706	0.742329	3.01728	1.1737	1.15561	1.00089	0.445511	4930552P12Rik	77594	RIKEN cDNA 4930552P12 gene
1433349_at		0.506389	0.790456	1.09737	3.21569	12.5426	6.07653	5.87962	7.89884	1.74768	1.16155	2.60531	0.405859	1.55329	1.74366	2.28029	0.952405	0.952437	0.506389	0.701849	4930553P13Rik	75264	RIKEN cDNA 4930553P13 gene
1429931_at		2.47069	0.60786	0.330442	28.2957	43.0799	31.7937	13.6524	17.6639	1.75525	0.990744	0.835364	1.61461	1.4041	0.422079	0.849481	1.77104	1.62842	2.47069	1.06746	4930553P18Rik	75355	RIKEN cDNA 4930553P18 gene
1432314_at		1.31458	1.0149	2.19601	3.16087	5.05592	2.61252	2.61483	3.48169	1.5786	0.77267	3.37275	0.751519	0.764559	1.31706	1.21907	2.53047	0.354522	1.31458	0.567858	4930554C24Rik	75253	RIKEN cDNA 4930554C24 gene
1453990_at		0.554034	1.73416	2.99861	13.7961	46.4482	49.826	10.9307	11.8229	1.03227	0.353385	3.47254	1.45275	1.33617	1.44779	1.79212	0.846101	0.594817	0.554034	0.438182	4930554G24Rik	75280	RIKEN cDNA 4930554G24 gene
1454020_at		0.842076	1.55894	1.04137	6.90767	11.089	38.3905	19.1034	43.7298	1.15975	0.412209	2.66703	1.57286	0.686364	1.74111	1.17645	0.72569	0.960972	0.842076	1.15438	4930554H23Rik	77631	RIKEN cDNA 4930554H23 gene
1454365_at		1.33637	0.766252	2.23677	3.3773	9.6653	8.17986	9.31487	8.99572	0.710311	1.2137	1.50365	0.62639	0.9977	0.627572	1.87562	0.736511	1.29952	1.33637	0.723714	4930554P06Rik	75249	RIKEN cDNA 4930554P06 gene
1433039_at		0.631644	2.53231	1.02726	5.10603	38.462	26.8155	15.9729	10.728	2.15384	0.371111	1.10063	1.52432	0.836012	1.18032	1.55094	2.51467	0.398315	0.631644	3.00931	4930555B11Rik	75279	RIKEN cDNA 4930555B11 gene
1432784_at		0.90835	1.53903	1.34948	7.26789	18.2881	7.72444	8.33788	11.8768	0.975076	0.466151	2.74915	1.37072	1.14071	2.54245	0.484107	0.740505	1.23268	0.90835	0.919685	4930556A17Rik	78044	RIKEN cDNA 4930556A17 gene
1430925_at		0.6385	0.962527	0.966829	34.4929	51.6624	19.3865	104.199	15.2714	0.544305	0.502205	2.71477	0.403031	0.862949	1.15739	0.933468	1.157	0.852731	0.6385	0.655116	4930556L07Rik	75283	RIKEN cDNA 4930556L07 gene
1432365_a_at		0.720742	0.806552	1.30245	14.9893	9.69654	10.265	6.37788	9.92889	3.01578	1.72056	0.860748	2.3002	0.844148	1.50385	0.670351	0.973269	0.836981	0.720742	0.730901	4930556L07Rik	75283	RIKEN cDNA 4930556L07 gene
1447451_at		1.06132	7.5045	1.48994	19.5095	2.42702	6.89618	16.7818	4.58254	1.47906	0.214743	5.74623	0.279363	0.630019	6.80034	1.97871	0.341396	0.414247	1.06132	1.20752	4930556M19Rik	75259	RIKEN cDNA 4930556M19 gene
1454217_at		0.646566	0.598265	2.21978	12.6159	47.9331	13.2388	34.3363	15.6885	0.709527	1.35529	1.86556	0.449661	0.60576	1.63669	2.94076	0.856453	0.820316	0.646566	0.557609	4930556N09Rik	75301	RIKEN cDNA 4930556N09 gene
1432364_at		0.883845	0.786316	2.67091	71.1252	111.43	19.1213	96.7708	54.2194	0.950832	1.11257	1.85576	1.35691	0.770898	1.18857	1.41507	1.00412	0.943676	0.883845	0.78384	4930556N13Rik	75285	RIKEN cDNA 4930556N13 gene
1431673_at		0.432525	3.34615	1.28037	18.2429	17.7357	6.57356	36.8993	9.513	0.720158	0.930709	3.53359	1.07056	0.257548	0.420449	0.392598	1.68304	0.446841	0.432525	0.244237	4930557A04Rik	385317	RIKEN cDNA 4930557A04 gene
1432822_at		0.996146	0.900222	0.456141	52.0945	116.755	17.2103	86.4434	58.2862	1.01755	1.36007	1.41148	0.579936	2.66793	0.870135	1.37145	1.17412	1.04811	0.996146	0.545935	4930557B21Rik	75308	RIKEN cDNA 4930557B21 gene
1454189_at		1.0962	0.561283	0.650891	12.7378	60.4331	13.87	47.6749	53.014	0.115034	0.386131	4.48328	2.74977	1.06142	0.751838	0.948266	0.930112	0.71803	1.0962	1.09378	4930557J02Rik	75357	RIKEN cDNA 4930557J02 gene
1441527_at		0.68636	1.02182	0.854977	28.6688	17.8721	12.6244	19.0115	12.8416	2.38201	2.21978	1.1384	0.703513	0.627001	1.23411	1.99635	0.958945	1.20152	0.68636	1.4653	4930558J18Rik	75323	RIKEN cDNA 4930558J18 gene
1431636_at		0.968909	0.338297	2.65512	7.85282	14.045	10.9785	42.8956	10.2379	0.689151	1.70218	4.17526	0.660179	0.919497	0.762885	1.19033	2.54354	1.13072	0.968909	0.993189	4930558K02Rik	75368	RIKEN cDNA 4930558K02 gene
1443106_at		0.587056	0.855369	1.78656	6.52798	5.27508	34.9466	45.9938	9.05247	0.740592	0.438992	1.42661	1.68143	1.15859	1.85363	1.0901	0.850926	0.974231	0.587056	0.502013	4930562C15Rik	78809	RIKEN cDNA 4930562C15 gene
1446662_at		0.789021	0.939378	0.900441	40.4683	87.2208	12.56	24.7407	91.4035	1.43013	1.29598	1.97959	0.988699	0.829697	0.584619	3.10869	0.982021	1.01431	0.789021	0.69261	4930562C15Rik	78809	RIKEN cDNA 4930562C15 gene
1453557_at		0.960057	1.11275	1.18974	41.4013	61.4906	22.9864	78.5281	28.1753	0.902254	1.15914	2.27813	0.912397	1.09313	0.639918	1.32826	1.24925	1.0691	0.960057	0.602267	4930562F07Rik	75255	RIKEN cDNA 4930562F07 gene
1456445_at		0.459225	1.51755	0.695444	9.90472	48.0507	43.9107	35.1969	6.61086	1.35866	1.07619	1.1202	0.723735	1.10096	1.1204	0.702352	0.820191	0.898467	0.459225	0.48119	4930563D23Rik	75328	RIKEN cDNA 4930563D23 gene
1432031_at		0.762039	1.19435	2.4132	5.77278	29.4521	16.328	21.1546	8.8697	0.527202	1.33421	2.06584	1.15887	1.01501	1.8076	3.03517	0.341267	0.591193	0.762039	1.37803	4930563E18Rik	75370	RIKEN cDNA 4930563E18 gene
1430763_at		1.06425	0.907078	0.826328	81.4901	435.595	196.337	422.234	294.75	1.03258	1.18557	1.34089	0.847854	1.14486	1.05116	0.967208	1.00272	0.897869	1.06425	0.673862	4930563E22Rik	75304	RIKEN cDNA 4930563E22 gene
1447028_at		0.734655	1.02365	0.922016	263.226	372.989	285.286	232.122	230.823	1.02824	1.20589	1.05245	0.843731	1.10077	1.24194	0.898022	0.994359	1.01499	0.734655	0.8643	4930563E22Rik	75304	RIKEN cDNA 4930563E22 gene
1433175_at		0.527352	0.705248	0.977394	22.6684	50.1483	15.1992	13.6364	10.4757	2.4585	1.15974	1.97124	0.939213	0.491886	0.575591	0.985039	1.14444	0.875121	0.527352	0.723907	4930563F15Rik	67658	RIKEN cDNA 4930563F15 gene
1454446_at		1.25018	1.98634	0.765793	14.7173	6.79139	20.3781	26.7053	5.6408	1.85684	0.603679	1.60256	0.317413	1.50673	1.18397	1.96099	2.02447	1.03264	1.25018	1.82713	4930564B12Rik	75843	RIKEN cDNA 4930564B12 gene
1431600_at		0.663072	0.604236	1.34607	14.2953	2.35862	46.4144	33.4481	22.2343	0.576926	0.561135	1.61497	0.274424	2.14245	3.80621	3.05549	1.71547	2.91297	0.663072	1.99104	4930564C03Rik	75341	RIKEN cDNA 4930564C03 gene
1431660_at		0.623819	0.607616	1.22448	5.02175	7.58723	9.46457	14.4149	11.5261	1.13046	1.04655	1.96521	1.12603	0.379443	0.226223	0.671306	1.81678	1.0552	0.623819	0.736378	4930564D02Rik	75269	RIKEN cDNA 4930564D02 gene
1432277_at		0.333249	1.56896	2.40117	32.0192	157.536	19.3116	8.73097	42.2862	2.46505	0.811701	4.37872	0.467079	2.70923	1.04368	3.73667	1.27683	0.782078	0.333249	1.06923	4930565D16Rik	75309	RIKEN cDNA 4930565D16 gene
1431516_at		1.22804	0.497637	0.714374	9.81923	93.4341	29.7629	15.973	32.9311	1.07933	3.38526	1.51022	0.197663	2.53105	1.13647	1.28281	0.392113	0.693383	1.22804	1.56869	4930565N06Rik	68306	RIKEN cDNA 4930565N06 gene
1433217_at		2.45914	2.88612	0.303986	11.2931	11.85	4.31234	6.60635	2.85105	1.70441	1.72065	2.96367	3.80991	0.279397	0.44846	0.509411	1.46477	0.90287	2.45914	0.348754	4930566N20Rik	75924	RIKEN cDNA 4930566N20 gene
1433218_at		0.413773	1.34668	1.05584	8.52609	12.3355	9.86255	8.41457	9.74023	1.81017	0.986493	1.86055	0.332916	1.61092	1.51375	5.93207	0.736221	0.874094	0.413773	0.403547	4930566N20Rik	75924	RIKEN cDNA 4930566N20 gene
1432163_at		0.544769	0.583967	0.833531	34.9551	7.65303	7.58035	21.973	5.53411	1.70593	0.342207	1.99863	0.834248	0.567432	0.486434	1.0334	0.931036	0.750853	0.544769	1.6426	4930567K12Rik	75845	RIKEN cDNA 4930567K12 gene
1432199_at		0.909064	0.819656	2.05539	24.4043	57.8286	24.8939	29.9835	48.8548	1.29323	0.737689	1.24713	1.43365	1.22394	0.435225	0.89856	1.31082	1.32983	0.909064	1.02153	4930568D16Rik	75859	RIKEN cDNA 4930568D16 gene
1430884_at		0.810788	1.15898	3.04583	29.9242	16.2309	7.85621	26.1263	10.8823	0.807337	1.29038	1.32175	0.395227	0.809781	0.637423	1.85235	1.28812	1.81299	0.810788	0.545996	4930568G15Rik	75857	RIKEN cDNA 4930568G15 gene
1432561_at		0.652191	0.684922	1.27167	7.95671	37.8526	5.73114	14.0434	5.87828	1.15138	1.612	1.38864	0.703464	1.11488	0.823179	1.68733	0.625448	0.775912	0.652191	0.858154	4930569F06Rik	78055	RIKEN cDNA 4930569F06 gene
1433164_at		0.869418	0.578811	1.98218	12.946	108.733	22.428	80.5372	64.9239	0.736985	1.56849	1.16708	2.23361	0.897536	1.78703	0.846119	1.06414	0.853008	0.869418	0.856097	4930570E01Rik	75938	RIKEN cDNA 4930570E01 gene
1431855_at		0.718409	0.797387	1.12763	20.2127	40.8287	15.2898	62.3386	63.7308	0.842191	1.20168	1.30871	1.39232	2.02705	1.61915	0.726505	0.97413	0.878264	0.718409	0.889801	4930570E03Rik	78812	RIKEN cDNA 4930570E03 gene
1439684_at		0.778413	0.80501	0.964477	6.88614	57.6245	59.8999	6.3106	12.5104	0.363744	1.62765	1.19949	1.60772	1.37621	1.66217	1.09142	0.67512	0.983339	0.778413	2.10199	4930570G19Rik	329782	RIKEN cDNA 4930570G19 gene
1430063_at		0.756592	1.30655	0.921211	11.7693	60.1192	56.6581	15.5406	15.246	2.32129	1.66725	1.71548	0.264021	2.78952	0.870377	0.44906	1.24597	0.965108	0.756592	1.00489	4930571K23Rik	75861	RIKEN cDNA 4930571K23 gene
1453952_at		0.83286	1.1044	0.510201	18.3112	44.902	17.8954	37.3574	24.3909	0.53843	0.359263	1.09826	0.739195	1.59382	0.749723	0.964087	1.01967	1.37783	0.83286	0.23095	4930572G02Rik	75943	RIKEN cDNA 4930572G02 gene
1454115_at		0.453734	3.12268	0.775579	5.56726	8.33546	18.0012	9.03049	15.8762	0.861967	0.539533	13.8364	0.108626	2.44221	0.497713	4.47663	1.42048	1.25665	0.453734	0.32244	4930572J10Rik///LOC102642103	75884///102642103	RIKEN cDNA 4930572J10 gene///uncharacterized LOC102642103
1433329_at		0.432898	0.913602	1.00931	53.3103	120.48	53.7285	173.592	87.9521	0.886393	1.03027	0.947659	1.91531	0.397597	0.496168	0.604004	2.0645	1.10957	0.432898	0.831274	4930573C08Rik	100504454	RIKEN cDNA 4930573C08 gene
1433244_at		0.958049	1.43286	0.854475	35.8421	65.7807	30.1366	136.316	18.1211	0.66087	0.691942	2.18972	0.868612	1.16943	1.2699	1.00032	1.05221	0.906185	0.958049	0.669079	4930573G07Rik	75864	RIKEN cDNA 4930573G07 gene
1454290_at		0.406408	0.670191	0.713913	13.0224	10.6179	6.40574	3.95597	30.6089	1.38502	0.407183	0.781507	0.985072	3.00635	2.3983	0.591145	1.74339	0.651243	0.406408	0.415931	4930573O21Rik	114670	RIKEN cDNA 4930573O21 gene
1431051_at		0.938605	0.736086	0.850478	11.5936	113.092	63.7467	149.996	75.2633	0.927733	0.891426	0.745351	1.40655	1.09787	0.736165	1.44794	0.902465	1.45969	0.938605	0.938258	4930577N17Rik	67746	RIKEN cDNA 4930577N17 gene
1453669_at		1.22961	0.625431	0.847324	18.4656	44.6598	37.2068	18.3019	22.2559	0.689912	0.324273	5.50145	2.99188	3.77079	2.56377	0.637243	1.59176	3.36624	1.22961	1.24853	4930578C19Rik	75905	RIKEN cDNA 4930578C19 gene
1454239_at		1.0235	0.669004	1.26562	7.73657	31.7074	51.3634	52.3494	16.3694	1.40581	0.560082	1.09882	0.986671	0.924527	1.30995	0.775059	0.24102	1.07063	1.0235	0.397428	4930578G10Rik///Gm42277///LOC102638670	75952///102638670///105247119	RIKEN cDNA 4930578G10 gene///predicted gene, 42277///uncharacterized LOC102638670
1429547_at		0.554329	0.477339	0.42179	2.98557	2.77659	3.7414	10.3156	15.6458	1.23453	3.48613	1.46315	0.499047	0.352145	0.769266	2.28554	1.08309	4.74958	0.554329	0.504141	4930578I06Rik	67750	RIKEN cDNA 4930578I06 gene
1432109_at		1.63048	1.21993	0.820697	8.13211	20.6679	19.7633	15.7032	11.9388	1.13	1.00721	7.36269	1.45062	2.76133	2.60938	1.854	1.84302	1.16528	1.63048	0.340396	4930578I07Rik	75892	RIKEN cDNA 4930578I07 gene
1456421_at		1.04217	1.93509	2.59998	5.45515	7.09165	4.03638	28.1427	3.33867	1.8868	1.92057	6.55292	0.957391	0.514223	3.51472	4.83666	0.622946	2.00253	1.04217	5.53658	4930578M01Rik	75951	RIKEN cDNA 4930578M01 gene
1453272_at		0.435865	1.39755	1.01751	4.468	4.828	10.6014	7.44794	7.92033	1.02122	0.500438	0.850614	0.573092	1.43274	1.72224	1.30894	2.50638	0.804734	0.435865	1.19606	4930579F01Rik	67741	RIKEN cDNA 4930579F01 gene
1432293_at		0.713945	1.75847	1.01033	19.4925	49.4935	28.877	61.7307	22.7152	1.0128	0.86334	1.91114	1.32314	1.04682	2.24467	0.5082	1.05026	0.877626	0.713945	0.52582	4930579G18Rik	75913	RIKEN cDNA 4930579G18 gene
1429364_at		0.892158	1.01547	0.974439	105.862	103.444	142.419	176.55	337.283	1.1784	0.591724	0.350667	1.12919	0.976004	0.764699	0.993139	0.993351	1.12631	0.892158	0.839823	4930579G24Rik	75939	RIKEN cDNA 4930579G24 gene
1454095_at		0.811653	1.55495	0.596798	3.78617	3.21575	7.52567	1.60483	11.7912	3.36975	0.877229	2.08918	0.521279	0.473997	3.85034	2.62565	3.43195	1.15817	0.811653	0.207869	4930579H20Rik	75855	RIKEN cDNA 4930579H20 gene
1430603_at		2.33208	0.506961	0.588227	31.6368	32.5449	14.3044	11.0092	10.6276	2.33219	0.379681	2.18798	0.651267	0.918644	2.39583	1.67441	0.932696	0.788652	2.33208	0.447211	4930579K19Rik	75881	RIKEN cDNA 4930579K19 gene
1453941_at		1.07009	1.55004	1.45419	9.48406	10.0132	25.4574	69.0096	12.5037	0.989579	1.43749	1.38884	0.310632	0.848673	1.8123	0.85072	0.524818	0.549964	1.07009	0.54222	4930579P08Rik	75878	RIKEN cDNA 4930579P08 gene
1453692_at		0.686369	1.54975	1.04342	41.113	28.3966	33.4438	108.814	43.7082	0.809477	1.16519	0.645008	0.768965	1.1072	1.264	1.41758	1.10077	0.992754	0.686369	0.873845	4930581F22Rik	78934	RIKEN cDNA 4930581F22 gene
1431669_at		0.898192	1.39792	0.951809	23.4032	5.33638	37.3339	122.718	51.4851	0.691088	1.54541	1.85819	0.785195	1.30651	1.31456	1.4755	1.35356	1.20728	0.898192	0.385398	4930583I09Rik	78057	RIKEN cDNA 4930583I09 gene
1430016_at		1.20227	0.325342	2.09877	6.61447	4.73621	34.9244	5.91758	4.2968	0.811169	1.91508	5.11143	0.974939	1.02323	0.48833	6.00495	0.656666	0.868178	1.20227	0.280342	4930584F24Rik	75942	RIKEN cDNA 4930584F24 gene
1431290_at		0.779616	1.69218	1.55993	28.6231	5.30655	15.1205	41.5554	14.0837	0.355242	1.85353	1.54112	0.65884	2.17796	0.865319	2.8557	1.3678	1.82777	0.779616	0.789194	4930588J15Rik///LOC105247322	67740///105247322	RIKEN cDNA 4930588J15 gene///uncharacterized LOC105247322
1432112_at		0.819908	1.06906	0.323891	14.1358	11.3232	37.5543	53.468	12.7953	1.26478	0.710489	2.5862	1.75668	1.24896	2.13323	0.644474	0.541057	1.47356	0.819908	0.354519	4930589L23Rik	75879	RIKEN cDNA 4930589L23 gene
1450305_at		0.591224	0.552163	0.345957	65.0122	95.7971	14.5268	58.939	18.3557	0.268415	1.39169	4.89813	1.99135	1.67068	2.21025	0.962839	3.18249	0.796486	0.591224	0.862801	4930591A17Rik	68175	RIKEN cDNA 4930591A17 gene
1431638_at		0.944109	1.23395	4.30274	19.2168	8.51274	27.2529	32.2101	9.88051	1.04769	0.28905	3.06287	0.323511	0.782493	0.670556	1.73017	1.83769	0.771373	0.944109	1.80572	4930592A05Rik	75880	RIKEN cDNA 4930592A05 gene
1444636_at		0.670039	0.915111	0.735977	9.05418	6.38142	12.4851	21.8335	28.3947	0.905145	1.13123	4.09023	2.94936	1.78267	0.54005	7.79996	0.739689	1.20044	0.670039	0.966753	4930592I03Rik	75853	RIKEN cDNA 4930592I03 gene
1431682_at		0.372734	2.62154	1.33037	4.27062	24.9133	8.84961	14.8063	42.1681	1.31295	1.18012	1.10272	0.691944	1.26367	2.58012	1.56618	1.83671	1.38107	0.372734	0.522967	4930594C11Rik	77633	G1 to S phase transition pseudogene
1454177_at		0.420604	1.03205	0.948155	8.35819	44.3592	8.34403	10.9919	9.77183	2.91639	1.32398	2.80578	0.499962	1.89916	2.46744	2.92766	1.8296	1.504	0.420604	0.64076	4930597G03Rik	75377	RIKEN cDNA 4930597G03 gene
1432438_at		0.722923	0.957892	1.46088	34.0232	90.739	37.2101	90.6401	88.3446	0.381117	1.31988	2.04712	0.96344	0.804547	1.34648	0.846228	1.42466	0.834182	0.722923	0.647118	4930597L12Rik	75385	RIKEN cDNA 4930597L12 gene
1432597_at		1.34816	0.722209	1.12584	67.3434	57.7205	35.4728	259.614	32.6096	0.566068	0.425362	2.99949	1.20469	3.61592	0.705063	0.458432	0.399397	0.538608	1.34816	0.816867	4930599N24Rik	75383	RIKEN cDNA 4930599N24 gene
1431532_at		0.94063	0.896237	0.291994	28.0055	34.0232	13.2973	6.37009	7.22246	1.04165	2.10837	0.38819	0.762058	0.895557	1.50383	2.46043	1.58231	1.37427	0.94063	0.311826	4931400O07Rik	70936	RIKEN cDNA 4931400O07 gene
1431467_at		0.923759	1.32477	1.05576	3.118	5.93771	4.90259	37.994	8.96314	0.822131	1.33863	4.41391	0.435824	1.54028	1.43491	4.81562	1.19323	1.0827	0.923759	0.935089	4931402G19Rik	70933	RIKEN cDNA 4931402G19 gene
1453606_at		0.860843	1.2039	0.431945	4.25039	5.0629	5.03594	11.8022	11.6916	0.475295	4.67522	4.42517	2.45543	1.75089	1.52973	1.68649	2.02508	0.96125	0.860843	0.561342	4931403G20Rik	70934	RIKEN cDNA 4931403G20 gene
1453610_at		0.913987	0.85718	0.444781	22.6382	14.8317	9.33823	16.7876	8.29303	0.51514	0.876678	1.61792	1.45265	0.722237	1.09493	0.73553	0.858532	0.843919	0.913987	0.840544	4931406B18Rik	74054	RIKEN cDNA 4931406B18 gene
1416607_at		1.59552	1.22493	1.18125	769.063	447.579	4804.62	1256.69	2018.65	1.18552	1.01622	1.23989	1.32504	1.13589	1.05599	1.95405	1.02226	1.32765	1.59552	1.7933	4931406C07Rik	70984	RIKEN cDNA 4931406C07 gene
1454067_a_at		1.34831	1.11723	1.13954	28.9389	79.3498	927.975	593.352	388.64	0.883887	1.13456	1.433	0.374138	1.20295	0.916438	2.72303	0.809917	0.980871	1.34831	2.83248	4931406C07Rik	70984	RIKEN cDNA 4931406C07 gene
1432572_at		0.764155	1.45731	1.08245	5.44134	8.4684	38.0394	189.752	31.9752	0.66374	0.646699	3.80678	0.521595	0.603523	0.556136	0.163285	1.13798	1.64788	0.764155	1.49253	4931406H21Rik	77592	RIKEN cDNA 4931406H21 gene
1433993_at		1.19808	1.16072	1.09897	315.08	676.053	1277.07	1089.61	4729.43	1.40849	1.11524	0.782431	0.889242	1.09592	1.16472	1.62461	0.964033	1.12077	1.19808	1.51327	4931406P16Rik	233103	RIKEN cDNA 4931406P16 gene
1433994_at		1.03382	1.01148	1.26314	66.9652	102.24	132.32	176.089	670.079	1.41621	1.17254	0.76096	0.939742	1.0207	0.883808	1.74834	0.398553	1.28544	1.03382	1.59916	4931406P16Rik	233103	RIKEN cDNA 4931406P16 gene
1438798_at		1.03246	0.916209	0.857786	58.7002	76.8125	94.4617	491.236	242.981	0.828771	0.974398	1.13115	0.803557	1.46564	0.794225	1.78411	0.684763	0.885438	1.03246	1.0584	4931406P16Rik	233103	RIKEN cDNA 4931406P16 gene
1431806_at		0.871982	2.13989	0.737702	66.2242	99.5461	19.9762	74.4518	84.2955	1.13764	0.335906	1.34642	1.32635	1.11369	1.17006	1.03316	0.967196	0.748772	0.871982	0.740511	4931408D14Rik	77059	RIKEN cDNA 4931408D14 gene
1433249_at		0.258092	1.43549	1.7298	5.3146	34.9262	3.62018	5.87564	14.6298	0.408332	9.80574	0.763404	1.24886	2.00348	0.862935	0.897437	0.315912	1.72722	0.258092	1.28635	4931409D07Rik	70983	RIKEN cDNA 4931409D07 gene
1433074_at		0.551494	0.805131	0.669752	15.4947	20.421	10.4132	47.6036	44.6702	0.493874	2.09783	1.67511	2.28946	1.41503	0.70464	2.09333	2.16468	1.25724	0.551494	1.73253	4931412I15Rik	70995	RIKEN cDNA 4931412I15 gene
1454131_at		1.73002	0.356044	2.13392	9.20175	25.7859	16.9692	18.8947	67.4553	1.17584	0.972687	1.71953	0.973065	0.72165	1.74969	2.31727	1.30854	3.13723	1.73002	1.07533	4931413K12Rik	70987	RIKEN cDNA 4931413K12 gene
1429420_at		1.73891	1.23448	1.144	18.0761	88.3914	46.9408	66.433	7.89702	0.609608	0.569751	2.45175	2.17669	0.948699	1.77872	2.5771	1.09155	1.64105	1.73891	0.869051	4931414P19Rik	74359	RIKEN cDNA 4931414P19 gene
1449384_at		0.863826	1.32899	1.92243	11.5266	79.0147	13.5768	32.862	22.0865	1.53059	1.03737	3.33645	0.794367	1.94651	1.10888	1.39213	2.51156	1.13141	0.863826	0.921594	4931417E11Rik	66740	RIKEN cDNA 4931417E11 gene
1431911_at		0.910176	0.697356	0.86566	11.2995	8.95805	15.3356	16.3777	5.54885	0.235112	0.471758	1.97779	0.611948	1.24002	0.521926	3.46549	0.506936	1.12795	0.910176	0.399288	4931423N10Rik	70981	RIKEN cDNA 4931423N10 gene
1429756_at		0.324289	1.05895	0.906863	127.402	168.175	19.962	6.42349	87.1186	1.05884	0.356679	0.657185	0.87421	0.849155	0.569271	1.59524	1.16314	0.995786	0.324289	0.236064	4931428F04Rik	74356	RIKEN cDNA 4931428F04 gene
1435024_at		0.777568	0.902538	1.01691	158.506	353.033	38.9129	85.8231	121.328	0.79684	0.966465	0.598693	0.960624	1.09526	1.13801	1.30869	1.30107	0.853614	0.777568	0.817014	4931428F04Rik	74356	RIKEN cDNA 4931428F04 gene
1440743_at		1.06888	1.47637	1.75327	18.7854	17.3469	13.8268	10.2891	14.6886	2.91033	1.09266	1.13448	0.449045	0.521287	1.04008	0.695839	1.0898	0.703744	1.06888	1.03557	4931428F04Rik	74356	RIKEN cDNA 4931428F04 gene
1430897_at		0.216514	0.726126	0.407243	6.83599	11.1882	7.6016	4.19824	6.848	0.967252	1.31113	3.2548	0.104009	0.317496	0.760278	2.4171	0.894669	6.68478	0.216514	0.415699	4931428L18Rik	70988	RIKEN cDNA 4931428L18 gene
1430898_s_at		0.817261	0.507019	5.01454	17.6726	22.0565	6.68275	45.4522	23.1988	0.475071	1.91315	2.20581	0.760943	2.5674	1.4835	1.78273	0.805139	0.971006	0.817261	0.822811	4931428L18Rik	70988	RIKEN cDNA 4931428L18 gene
1432347_at		0.776537	0.781312	0.759144	11.7076	96.882	32.4441	85.3427	54.6064	1.27151	1.61922	3.34471	1.05521	1.49323	0.315523	1.33128	1.08266	1.86612	0.776537	0.433079	4931428L18Rik	70988	RIKEN cDNA 4931428L18 gene
1430793_at		0.423262	1.03446	0.243456	19.3105	7.21903	20.5111	12.8837	25.2272	0.471291	1.7716	1.7847	0.929393	1.30819	2.17462	0.755466	2.05461	1.4653	0.423262	1.17575	4931429I11Rik	70989	RIKEN cDNA 4931429I11 gene
1431874_at		0.622509	1.55319	1.24028	30.7838	79.0204	108.167	189.307	89.849	1.43621	1.40599	2.50064	0.605221	1.25019	0.876053	2.08091	0.681409	0.515561	0.622509	0.494613	4931429L15Rik	74361	RIKEN cDNA 4931429L15 gene
1431876_at		0.325988	2.69916	4.25589	31.5217	26.1086	9.45927	10.867	6.78993	0.426147	0.689122	0.39314	1.02261	1.03878	0.583327	0.939263	0.781168	0.808107	0.325988	0.646356	4931429P17Rik	70971	RIKEN cDNA 4931429P17 gene
1431863_at		2.05138	0.43009	1.53691	2.14664	23.3703	20.109	19.4123	17.3407	1.06401	21.5936	0.672356	1.43275	4.73717	3.16796	1.58069	0.903249	0.828178	2.05138	1.36517	4931430N09Rik	74363	RIKEN cDNA 4931430N09 gene
1430416_at		0.717331	0.856562	2.30781	30.5092	43.3879	29.7258	48.3473	58.5034	1.30239	0.435388	4.67608	1.17069	0.558463	1.34147	1.10937	1.56253	1.04963	0.717331	0.890382	4931431B13Rik	70973	RIKEN cDNA 4931431B13 gene
1430721_at		0.919307	0.961361	3.74143	44.5394	10.3407	19.6766	52.8353	18.6587	0.434327	0.409232	0.623764	2.04678	1.14928	1.3456	0.850817	1.10296	1.16294	0.919307	1.62918	4931431C16Rik	74364	RIKEN cDNA 4931431C16 gene
1453516_at		0.270269	0.574052	0.0967199	27.5248	2.1479	6.47694	2.55711	15.2524	1.41279	0.690696	3.05612	0.889641	2.3479	1.29393	1.13675	1.16847	1.08017	0.270269	0.870256	4931431F19Rik	70980	RIKEN cDNA 4931431F19 gene
1431456_at		0.676762	1.36182	0.395959	13.7721	5.03186	13.8706	14.1594	10.8383	1.67992	0.814072	5.09088	1.55715	0.997248	1.82145	1.80883	2.28601	1.04533	0.676762	0.871039	4931439C15Rik	74367	RIKEN cDNA 4931439C15 gene
1431790_at		1.16982	0.877205	1.22322	5.8799	5.01289	29.7201	42.7799	18.2707	0.468191	2.38075	2.65126	0.974363	3.02714	0.501546	1.03926	0.848284	1.51314	1.16982	0.54303	4932412D23Rik	75722	RIKEN cDNA 4932412D23 gene
1431515_at		0.806659	2.03447	2.31611	27.2919	3.04921	9.51719	4.096	3.29972	2.69705	0.435266	4.11066	0.626107	4.53182	0.550337	1.33139	0.457982	0.79378	0.806659	0.658312	4932414N04Rik	75721	RIKEN cDNA 4932414N04 gene
1427124_at		0.922544	0.676628	0.984948	31.3396	190.304	106.02	35.959	97.0592	0.854776	0.714692	1.21095	1.04658	1.46118	1.25607	1.30383	0.972713	0.935256	0.922544	1.05474	4932416H05Rik	654409	RIKEN cDNA 4932416H05 gene
1439914_at		0.975575	0.868922	0.612319	18.1711	57.2355	53.4721	29.0936	46.6928	0.534629	0.35566	2.54861	0.50292	1.39014	1.46115	2.58578	1.02347	0.589023	0.975575	1.37721	4932416H05Rik	654409	RIKEN cDNA 4932416H05 gene
1432870_at		0.441376	0.77777	0.589602	7.4347	8.44121	11.7544	10.8545	13.0745	0.820283	0.268633	0.449813	0.850448	0.902139	1.96299	0.685979	1.26351	1.24979	0.441376	1.20257	4932429P19Rik	74389	RIKEN cDNA 4932429P19 gene
1432882_at		0.596675	0.920375	1.2192	36.7728	75.9393	132.901	545.147	114.985	1.34966	1.07947	2.38512	1.80778	1.19903	1.18459	0.767131	2.32501	1.19565	0.596675	0.773685	4932431P20Rik	114675	RIKEN cDNA 4932431P20 gene
1432883_at		0.575384	1.31417	1.30546	6.01097	2.24164	5.51742	3.94734	6.92167	1.69714	1.59874	1.02917	0.439721	0.484432	0.63651	0.826681	1.12918	1.7628	0.575384	2.944	4932431P20Rik	114675	RIKEN cDNA 4932431P20 gene
1443274_at		1.02033	1.37387	1.55572	5.65343	46.4107	14.5346	36.8522	117.942	0.423031	0.396247	2.30357	0.34725	1.87774	1.29416	0.964023	2.18769	0.676594	1.02033	0.809611	4932435O22Rik	319819	RIKEN cDNA 4932435O22 gene
1427016_at		0.999473	0.907365	0.926663	721.997	2946.8	948.878	797.323	711.516	0.84222	0.997773	0.343504	1.29111	1.00695	0.90847	0.605881	0.788669	0.972975	0.999473	0.929824	4932438A13Rik	229227	RIKEN cDNA 4932438A13 gene
1444660_at		1.19998	0.959235	0.981881	19.1903	35.642	36.1083	656.56	51.2709	0.606977	1.02648	1.17691	0.58695	1.1476	1.63219	1.72397	0.657972	1.37488	1.19998	0.866159	4932438A13Rik	229227	RIKEN cDNA 4932438A13 gene
1457535_at		1.75882	0.924407	0.992314	10.0465	6.4116	16.3052	131.534	25.8431	0.91768	0.897072	0.778289	0.643798	3.32889	3.74229	0.881765	0.506132	1.36114	1.75882	1.35161	4932438A13Rik	229227	RIKEN cDNA 4932438A13 gene
1458401_at		0.792518	0.958058	1.37136	9.18681	3.93561	5.0598	1.5722	11.3083	1.13896	0.993383	6.52521	2.06464	1.65525	1.81642	0.748707	1.13026	2.05705	0.792518	0.820149	4932438A13Rik	229227	RIKEN cDNA 4932438A13 gene
1420687_at		0.888074	0.692889	1.85878	12.1141	29.7695	16.7997	7.6344	20.6478	1.43354	0.898049	2.8602	1.00076	1.13033	1.10849	0.555202	1.3004	0.781131	0.888074	0.683377	4932438H23Rik	74387	RIKEN cDNA 4932438H23 gene
1453663_at		0.809748	0.315953	1.05553	4.78692	3.34169	4.96483	13.5244	4.47637	0.270837	0.827098	0.458958	0.811159	0.558217	6.05137	1.12386	1.44083	1.58438	0.809748	0.870303	4932442E05Rik	74415	RIKEN cDNA 4932442E05 gene
1431814_at		0.683176	1.11965	2.46505	38.3408	10.0571	8.76557	12.2451	6.84523	3.12879	0.888196	1.50772	0.941381	0.796371	0.892445	1.09964	0.878533	0.916491	0.683176	0.831742	4932443L11Rik	78899	RIKEN cDNA 4932443L11 gene
1420777_a_at		0.413358	0.443377	0.928461	2.58089	1.98979	6.45497	2.07404	7.9265	2.93204	1.51178	2.34294	6.83328	2.42814	0.952333	1.58324	3.13777	1.60101	0.413358	1.5992	4933400A11Rik	66747	capping protein (actin filament) muscle Z-line, alpha 1 pseudogene
1432390_at		0.97821	0.723798	0.259789	29.3514	14.7063	7.23948	17.5255	10.7457	1.39334	0.697311	2.71437	0.253801	1.39147	1.67147	0.894598	1.42795	0.987958	0.97821	0.355347	4933400F21Rik	74403	RIKEN cDNA 4933400F21 gene
1453652_at		1.06412	1.37721	0.67756	2.91619	69.2954	49.5399	78.9451	30.4679	0.823388	1.03635	2.64671	0.765567	1.05354	2.07288	0.30877	1.42931	0.716337	1.06412	0.651507	4933400F21Rik	74403	RIKEN cDNA 4933400F21 gene
1453874_at		1.07985	0.824273	0.929359	44.4411	81.8214	19.4041	56.9966	35.4164	0.281743	0.580902	1.92575	0.309148	1.16188	1.50526	0.651429	1.03618	0.832727	1.07985	0.633616	4933401B06Rik	71011	GLE1 RNA export mediator pseudogene
1432132_at		0.793707	3.94989	0.2738	23.0946	4.29021	9.93146	12.968	10.7185	0.567057	2.97388	4.99317	0.89371	1.54387	4.73544	1.06695	2.16742	0.7087	0.793707	1.10281	4933401D09Rik	71008	RIKEN cDNA 4933401D09 gene
1432210_at		0.803186	1.11053	1.08567	82.6909	176.004	67.8689	118.242	62.6505	1.10173	1.4505	3.26285	0.835176	0.824524	0.757965	1.16213	1.16663	0.861946	0.803186	0.610218	4933401H06Rik	71038	RIKEN cDNA 4933401H06 gene
1454564_at		1.03406	2.61714	0.874085	24.1503	17.2575	30.9395	38.5954	15.7859	0.996932	4.09084	1.75654	0.534998	0.83144	1.63317	1.24158	2.27687	1.7111	1.03406	0.818089	4933401J01Rik	71042	RIKEN cDNA 4933401J01 gene
1430883_at		0.747014	1.25456	2.7085	36.2503	16.0988	14.5188	29.6986	17.0031	1.83487	0.606678	2.35605	0.58473	0.728443	1.78308	1.8713	1.3069	0.836152	0.747014	0.49922	4933402C05Rik	71025	RIKEN cDNA 4933402C05 gene
1432403_at		0.61872	1.17567	2.56965	45.8888	82.1884	39.3147	35.8156	84.2829	2.35735	0.854172	2.31926	0.355384	1.12608	0.859643	1.08159	0.91311	0.707481	0.61872	0.72083	4933402C06Rik	71029	RIKEN cDNA 4933402C06 gene
1454062_at		1.3738	2.88778	1.14206	9.94148	46.7714	9.05573	8.09394	10.9496	0.869379	1.03003	0.50213	1.41927	1.71494	2.24704	1.22852	0.322641	0.705137	1.3738	0.376487	4933402D24Rik	74426	RIKEN cDNA 4933402D24 gene
1429511_at		1.56501	0.39674	1.02286	11.4518	22.401	15.3099	37.6488	22.7185	0.962574	1.02707	1.93504	0.836631	1.56989	1.05279	2.3947	1.09885	0.621659	1.56501	0.6524	4933402E13Rik	74437	RIKEN cDNA 4933402E13 gene
1432734_at		2.06871	1.2591	0.615745	26.2241	60.4802	42.8479	47.6065	22.6056	0.812125	0.670045	1.46497	3.01304	0.933215	0.940671	0.769862	1.41354	1.01132	2.06871	1.01781	4933402E15Rik	74056	RIKEN cDNA 4933402E15 gene
1442275_at		0.884672	0.415907	1.48112	2.39178	3.4506	3.04264	7.81078	3.70543	0.715399	1.04714	3.33421	0.986547	0.908375	0.492749	1.75096	1.25959	0.917231	0.884672	0.969915	4933402J07Rik	330820	RIKEN cDNA 4933402J07 gene
1431977_at		1.74991	1.49734	0.203339	8.0384	8.94282	8.74368	50.6828	33.7518	0.950794	1.55174	1.16371	1.22461	1.04374	1.93297	1.03048	0.500291	0.557833	1.74991	0.87391	4933402J15Rik	74425	RIKEN cDNA 4933402J15 gene
1430146_at		0.294651	0.827112	0.559061	33.9251	9.77798	26.445	22.2206	15.481	0.568598	1.20218	1.45794	1.36194	1.17106	6.45239	1.71265	0.481312	1.61127	0.294651	0.596687	4933402N03Rik	233918	RIKEN cDNA 4933402N03 gene
1452794_x_at		0.87163	4.26818	2.26388	4.39393	3.36186	6.94876	3.27754	2.09465	0.762168	3.81045	3.30372	0.592425	22.4216	28.9073	26.5768	3.63536	2.52681	0.87163	0.831275	4933402N22Rik///Gm5861///Gm6460///Gm6465///Gm8922///Gm8926///LOC101055912///Speer1	70896///545728///545732///623898///623998///668008///668017///101055912	RIKEN cDNA 4933402N22 gene///predicted gene 5861///predicted gene 6460///predicted gene 6465///predicted gene 8922///predicted gene 8926///uncharacterized LOC101055912///spermatogenesis associated glutamate (E)-rich protein 1
1454545_at		0.542851	0.419021	0.822981	3.91698	32.2403	21.8186	64.9697	12.575	0.355661	3.45158	0.330944	1.31809	0.348764	0.481043	0.435158	0.980489	0.964794	0.542851	1.15553	4933403L11Rik	71032	RIKEN cDNA 4933403L11 gene
1453533_at		0.404416	1.34473	1.113	12.0461	3.18376	8.47393	6.16632	6.29806	2.20124	0.42396	15.6558	2.23311	0.489394	5.02273	0.664073	0.553236	2.32562	0.404416	2.5122	4933403O08Rik	71030	RIKEN cDNA 4933403O08 gene
1431509_at		0.606954	0.700584	0.405803	15.2561	9.04071	15.0807	60.24	46.6879	0.569729	1.372	1.74553	0.815148	1.1156	2.15282	1.76418	0.824136	1.12958	0.606954	0.812811	4933404G15Rik	74066	RIKEN cDNA 4933404G15 gene
1432764_at		0.780919	2.1921	0.654663	5.6283	2.79006	9.44577	8.67393	5.77473	0.735813	0.7158	1.55814	1.53718	4.3519	3.56286	0.716958	1.36234	0.966469	0.780919	1.17497	4933404I11Rik	71050	RIKEN cDNA 4933404I11 gene
1431576_at		0.81482	1.3881	0.724309	14.2158	35.2323	39.2083	31.2328	39.7661	1.43931	1.35702	1.66764	1.30324	6.5288	0.997773	1.47432	1.62727	0.90038	0.81482	0.569562	4933404K08Rik	74061	RIKEN cDNA 4933404K08 gene
1454567_at		0.734882	2.15785	1.08323	11.3783	22.8702	42.0665	34.422	18.7843	1.41434	0.927817	1.98706	1.09187	1.09409	3.87312	0.920508	0.747958	1.63425	0.734882	1.16998	4933404K13Rik	71018	RIKEN cDNA 4933404K13 gene
1460539_at		0.862045	1.64789	0.834968	40.6196	81.8873	58.0314	100.44	45.3234	0.628089	0.688493	1.45856	1.17509	0.923882	1.61007	0.420924	1.43804	1.08179	0.862045	0.821044	4933404K13Rik	71018	RIKEN cDNA 4933404K13 gene
1430679_at		1.07303	1.04659	0.650235	27.8251	26.8539	16.1038	53.1892	14.6444	1.08854	0.941619	4.23836	1.71215	1.20312	1.0736	1.14752	1.98641	0.707903	1.07303	1.00625	4933404O12Rik	66752	RIKEN cDNA 4933404O12 gene
1435827_at		0.745135	0.99078	0.910286	93.2258	550.266	137.483	163.303	164.733	0.942354	1.20882	1.5109	0.804576	1.17709	1.32175	0.864213	1.22404	1.22813	0.745135	0.659167	4933404O12Rik	66752	RIKEN cDNA 4933404O12 gene
1431736_at		0.661968	1.48456	0.467911	8.08195	9.19136	13.0374	8.76418	14.1803	1.07544	0.928152	1.76718	0.439129	1.05878	1.89539	1.51239	1.05085	0.790474	0.661968	0.826129	4933405D12Rik	74057	RIKEN cDNA 4933405D12 gene
1431617_at		0.508891	1.64384	0.661594	26.5244	105.557	31.6796	12.7569	15.515	0.471678	2.76728	0.584055	0.70478	2.31831	1.53106	2.29658	1.06819	0.933872	0.508891	0.757785	4933405E24Rik	71056	RIKEN cDNA 4933405E24 gene
1453521_at		0.806348	2.9333	1.04358	11.5655	21.7369	24.935	23.7904	68.4325	1.65575	0.270771	1.04405	2.06378	1.45656	1.54313	1.16262	1.00563	1.22476	0.806348	1.0626	4933405L10Rik	71046	RIKEN cDNA 4933405L10 gene
1437427_at		0.658376	1.93824	1.83228	7.31749	8.84204	10.8588	4.88322	5.94874	2.05815	0.516552	1.6632	0.493965	3.09769	0.815991	0.683132	1.72741	0.899074	0.658376	2.32777	4933405O20Rik	243996	RIKEN cDNA 4933405O20 gene
1432061_at		0.600863	0.674781	3.33586	35.4129	81.4794	48.938	80.415	34.0509	0.81404	1.27943	1.79334	0.406264	1.83735	1.15349	1.62624	0.72062	0.818489	0.600863	0.350197	4933406B17Rik	71040	RIKEN cDNA 4933406B17 gene
1430246_at		1.38708	1.20619	1.19442	4.49869	5.5676	64.1693	36.477	48.0132	0.591651	1.0004	1.72476	1.71929	2.06124	1.20341	2.38058	0.627545	0.546668	1.38708	2.17885	4933406C10Rik	74076	RIKEN cDNA 4933406C10 gene
1429754_a_at		0.409898	1.23554	0.612295	3.95687	16.8935	16.3067	13.9371	4.15534	0.3011	0.251023	9.15489	2.43669	1.26683	3.12123	1.48429	2.68218	2.10827	0.409898	1.74449	4933406F09Rik	68308	RIKEN cDNA 4933406F09 gene
1429755_a_at		0.546548	0.524375	1.11043	16.526	12.2856	8.66044	20.764	13.1248	1.41626	2.05504	13.4184	0.344159	1.0801	3.91546	1.03619	1.32333	0.516039	0.546548	0.456445	4933406F09Rik	68308	RIKEN cDNA 4933406F09 gene
1454411_at		1.08873	0.938499	1.21404	80.7232	122.191	26.8602	107.714	109.017	0.0521273	0.586085	0.887424	1.96644	1.05248	0.803288	0.807604	0.94457	1.22425	1.08873	0.459689	4933406F09Rik///Gm26650	68308///105245668	RIKEN cDNA 4933406F09 gene///predicted gene, 26650
1432087_at		0.668231	0.713512	0.432119	5.76961	25.5097	24.7735	21.2563	21.3828	2.97368	1.01316	1.75396	1.38155	3.04548	1.02735	1.10009	0.642804	2.86134	0.668231	1.35962	4933406G16Rik	74059	RIKEN cDNA 4933406G16 gene
1430433_at		0.749106	1.64085	2.15936	32.9187	138.872	45.0031	181.009	62.9074	1.083	0.812863	1.27266	1.32631	1.269	1.04492	2.1477	1.08858	0.93024	0.749106	0.617531	4933406J08Rik	74401	RIKEN cDNA 4933406J08 gene
1431500_at		0.850926	0.629077	1.36915	4.13456	4.20193	4.8588	7.18293	7.60689	0.9642	0.757785	2.89782	0.439684	0.670452	0.647677	0.479794	1.10895	0.861003	0.850926	0.794231	4933406J10Rik	77800	RIKEN cDNA 4933406J10 gene
1431453_at		0.704996	1.14651	1.32323	47.4536	116.801	52.6208	68.9309	72.5545	0.407959	1.82741	5.40719	1.15805	1.62134	0.468343	1.61702	0.942785	0.841473	0.704996	0.643522	4933406K04Rik	71033	RIKEN cDNA 4933406K04 gene
1431622_at		0.805268	2.36307	0.529608	3.01799	4.98436	15.0019	6.98525	4.53395	0.459267	1.06297	2.51212	1.69149	1.3281	1.21806	1.23026	2.63243	0.473749	0.805268	1.76064	4933406K04Rik	71033	RIKEN cDNA 4933406K04 gene
1432252_a_at		0.865353	1.4936	0.433757	7.6087	5.65328	6.12647	24.1328	11.4523	0.949768	0.420124	3.33867	1.22065	1.25711	0.561903	0.91281	0.851078	0.73807	0.865353	1.6632	4933406K04Rik	71033	RIKEN cDNA 4933406K04 gene
1454123_at		0.878603	0.620939	1.38687	24.771	40.5719	25.6353	66.9718	53.0856	0.785984	0.907582	1.75614	1.09	2.21993	1.54333	0.713232	1.15659	0.991301	0.878603	0.911897	4933406K04Rik	71033	RIKEN cDNA 4933406K04 gene
1454179_at		1.3523	0.436449	1.76816	4.98219	9.20941	35.2921	25.9895	36.9947	0.745286	0.735907	1.31711	1.05343	2.48891	1.08764	0.89975	2.26332	1.50405	1.3523	0.473646	4933406K04Rik	71033	RIKEN cDNA 4933406K04 gene
1432672_at		0.599352	0.652634	0.47253	39.1533	35.0993	43.9794	67.3344	26.8517	1.48865	0.971761	2.87338	5.12904	0.823567	1.70797	1.0948	1.51462	0.904382	0.599352	1.09289	4933407A17Rik	75726	RIKEN cDNA 4933407A17 gene
1460527_at		0.771716	1.1281	0.950259	44.1268	47.4119	46.0627	74.1702	77.2288	0.915451	1.27597	1.93562	1.0179	0.862112	1.56766	0.929385	1.3227	1.13465	0.771716	0.704768	4933407C09Rik	71023	RIKEN cDNA 4933407C09 gene
1453937_at		1.57479	0.602209	1.02595	8.41373	48.9631	14.4427	4.29097	7.84866	1.278	3.82783	3.27977	0.127494	1.11953	0.979914	0.329254	0.630315	0.644438	1.57479	0.664869	4933407G14Rik	71125	RIKEN cDNA 4933407G14 gene
1432154_at		0.317823	1.22836	1.27264	9.30125	17.1017	6.0096	8.516	9.05931	0.664605	0.532545	3.64845	0.367898	1.5509	0.911662	1.10849	1.7614	0.900978	0.317823	1.4389	4933407I08Rik	71009	RIKEN cDNA 4933407I08 gene
1453417_at		0.470778	0.813936	1.129	23.3805	7.88217	13.1215	185.538	36.2201	0.84013	0.972581	1.57334	0.400268	1.10472	0.996396	2.21977	5.2686	2.57018	0.470778	0.93743	4933407K13Rik	74396	RIKEN cDNA 4933407K13 gene
1430206_at		1.5422	1.02865	1.08771	7.85043	19.7727	195.521	52.9832	39.6071	1.02659	2.7446	0.788928	0.694385	1.17464	1.67243	0.683774	0.667058	0.711029	1.5422	3.36811	4933407L21Rik	71141	RIKEN cDNA 4933407L21 gene
1431908_at		0.800575	1.6519	3.5914	26.0612	49.4101	49.2585	3.60583	29.2445	1.04698	0.608209	0.435416	2.3462	0.960126	1.6851	1.42534	0.514626	0.838551	0.800575	0.502145	4933408J17Rik	74454	RIKEN cDNA 4933408J17 gene
1454417_at		0.901117	0.475127	0.61773	25.1987	20.3067	4.32441	20.0976	12.8903	1.58332	0.403926	1.90099	0.991725	1.44708	0.426746	1.33867	0.284735	1.27868	0.901117	0.818043	4933408M05Rik	74449	RIKEN cDNA 4933408M05 gene
1432010_at		0.771868	2.4115	0.560606	7.5496	14.5838	5.18777	6.13701	11.9366	0.861523	1.16931	2.10128	0.728744	0.811121	1.32118	0.513382	0.375779	0.784991	0.771868	0.64874	4933408N05Rik	71122	RIKEN cDNA 4933408N05 gene
1431555_at		0.32838	1.10742	0.694069	5.14246	72.2907	11.5619	65.8688	38.5506	0.566204	0.946321	0.987669	1.06529	0.947616	1.9948	1.63091	0.823924	0.822909	0.32838	0.88966	4933409F18Rik	74668	RIKEN cDNA 4933409F18 gene
1432171_at		2.42848	1.65684	1.59113	17.5985	36.349	49.8333	41.0534	23.0307	0.991476	1.13376	3.79519	0.626846	2.32882	1.92924	1.13701	1.20198	0.643145	2.42848	0.384429	4933409F18Rik	74668	RIKEN cDNA 4933409F18 gene
1447937_a_at		0.323968	0.725069	0.773972	12.0968	309.645	101.585	25.4507	11.6045	1.7294	1.07423	1.1597	2.33911	2.34101	1.37827	1.24394	0.256415	1.47863	0.323968	1.47697	4933409K07Rik///Gm13301///Gm17167///Gm21075///Gm21093///Gm21158///Gm2163///Gm2192///Gm29801///Gm29804///Gm29830///Gm29964///Gm3883///Gm3893///Gm42275///Gm5859///Gm7819///LOC100041536///LOC100041599///LOC101055676///LOC101056144///LOC102637418///LOC102637606	108816///545605///665845///100039331///100039374///100041536///100041599///100042519///100042539///100861610///100861635///100861715///101055676///101056144///101056185///101056225///101056232///102631510///102631690///102637418///102637606///102640144///105247117	RIKEN cDNA 4933409K07 gene///predicted gene 13301///predicted gene 17167///predicted gene, 21075///predicted gene, 21093///predicted gene, 21158///predicted gene 2163///predicted gene 2192///predicted gene, 29801///predicted gene, 29804///predicted gene, 29830///predicted gene, 29964///predicted gene 3883///predicted gene 3893///Fam205 pseudogene///predicted pseudogene 5859///predicted gene 7819/…
1432643_at		0.706823	1.24537	0.407873	14.1356	57.8357	40.9532	29.8167	32.9338	0.287211	1.29042	1.46513	0.845407	1.00168	1.53161	4.26143	2.32009	1.29745	0.706823	0.655992	4933411E06Rik	71181	RIKEN cDNA 4933411E06 gene
1431965_at		0.645158	1.32827	0.749548	21.8739	61.3293	25.502	50.2314	21.5507	0.742941	1.68351	1.1931	1.094	1.00246	0.948234	0.67109	0.962972	0.993629	0.645158	0.773809	4933411E08Rik	71067	RIKEN cDNA 4933411E08 gene
1420469_at		0.687789	0.351142	1.80537	18.0334	51.4859	13.045	18.9492	36.5902	2.1725	0.471118	5.22864	1.56477	1.43771	2.62377	1.00247	1.59972	0.81839	0.687789	0.816401	4933411G06Rik	71090	Sumo1 pseudogene
1452802_at		0.962423	1.97513	0.838799	24.6387	9.00372	6.70271	7.91973	6.96272	1.00955	1.76009	1.01302	1.02132	0.592888	0.579365	0.575103	0.719598	0.810101	0.962423	0.504711	4933411K16Rik	66765	RIKEN cDNA 4933411K16 gene
1430085_at		0.41468	0.558231	1.58577	25.0144	44.872	20.0029	27.9677	35.2396	0.440804	1.55592	1.98774	0.918708	0.988264	0.904239	5.48501	1.49237	0.892669	0.41468	2.05515	4933412A08Rik	74445	RIKEN cDNA 4933412A08 gene
1429422_at		0.811556	1.67811	1.14961	27.2312	170.797	52.3382	75.2189	21.6152	1.74632	0.727534	1.72665	2.2161	1.42608	2.40623	0.5538	0.90636	0.878522	0.811556	0.972721	4933412E12Rik	71086	RIKEN cDNA 4933412E12 gene
1454063_at		0.59625	1.98238	2.56883	19.5441	101.104	47.45	47.7928	20.0663	0.847168	2.4727	2.81525	0.833358	3.03718	2.73149	2.33368	1.08978	0.819929	0.59625	0.48225	4933412E24Rik	71088	RIKEN cDNA 4933412E24 gene
1454573_at		0.499878	1.0316	2.09623	11.9838	73.5455	10.2282	16.5167	36.466	0.642643	1.40927	4.50785	0.441859	0.867124	0.921379	0.79816	0.960333	1.5207	0.499878	0.733992	4933412L11Rik	74078	RIKEN cDNA 4933412L11 gene
1453893_at		0.574015	0.510546	0.898919	3.89987	46.8569	5.96433	5.7263	16.6965	0.994094	1.57765	1.00581	1.91121	1.36987	2.08708	1.27151	0.587756	0.837836	0.574015	0.330299	4933412O06Rik	71071	RIKEN cDNA 4933412O06 gene
1430935_at		0.90016	1.06954	1.02882	47.7046	40.8609	28.5722	99.578	192.485	0.814495	1.13933	1.50225	0.741163	0.87091	1.13827	1.23912	0.643733	1.1179	0.90016	1.28015	4933413G19Rik	71149	RIKEN cDNA 4933413G19 gene
1453107_s_at		1.3242	0.627688	0.799811	1.90196	5.13932	12.4582	65.3246	9.71362	1.2716	1.14437	2.09088	1.12262	2.22313	1.08338	7.01464	1.04366	0.91664	1.3242	2.68958	4933413G19Rik///Foxm1	14235///71149	RIKEN cDNA 4933413G19 gene///forkhead box M1
1432595_at		1.52736	3.70906	0.415461	1.85552	2.69943	3.88259	6.26618	2.94712	1.21121	3.70135	1.76258	0.944394	1.82357	0.562876	1.54812	1.4488	0.957308	1.52736	2.38676	4933413I22Rik	71140	RIKEN cDNA 4933413I22 gene
1432441_at		0.980785	1.16361	0.292963	19.2299	27.1997	78.4626	105.458	92.0445	1.13762	0.760533	0.962681	0.949512	1.61604	0.904245	0.435936	0.885456	0.6965	0.980785	1.04685	4933413J09Rik	71106	RIKEN cDNA 4933413J09 gene
1431470_a_at		0.755834	1.59249	0.747531	7.36092	3.71828	7.93103	54.2222	7.59101	0.436487	0.768763	0.492614	0.362223	1.26997	1.46272	1.6095	1.81538	1.53036	0.755834	0.796538	4933414I15Rik	74408	RIKEN cDNA 4933414I15 gene
1433150_at		0.738905	1.0452	1.27497	39.3444	112.937	70.6191	71.3637	67.1	1.84807	1.10271	1.53471	1.67119	0.809355	1.14516	0.587262	1.26886	0.48926	0.738905	0.530732	4933415b22rik	71178	RIKEN cDNA 4933415B22 gene
1420689_at		0.94782	0.787446	2.34942	6.12317	46.2919	20.9435	19.2269	13.9668	0.424733	2.44761	7.74887	1.81168	1.87872	3.31284	5.22656	1.3456	1.249	0.94782	0.656377	4933415F23Rik	66755	RIKEN cDNA 4933415F23 gene
1454330_at		0.382039	0.90306	3.92964	32.2287	52.2778	11.359	28.119	46.8726	0.81875	1.06871	3.16401	1.79885	0.237909	0.783983	0.961764	1.05814	2.30061	0.382039	2.59139	4933415J04Rik	71172	RIKEN cDNA 4933415J04 gene
1460530_at		0.690276	0.326654	0.385538	19.917	26.8854	8.49494	19.3329	7.92957	1.08073	0.524287	3.24716	0.210933	2.94698	5.42167	1.53855	2.15633	0.804575	0.690276	0.787006	4933416A02Rik	74461	RIKEN cDNA 4933416A02 gene
1441985_at		0.80285	5.44411	0.907403	10.7484	23.767	11.7868	2.41436	15.6731	4.81343	1.65454	1.96677	0.233872	0.992162	1.993	1.18913	0.607076	1.85644	0.80285	0.804657	4933416C03Rik	619332	RIKEN cDNA 4933416C03 gene
1430711_at		0.735483	0.684825	0.606208	5.18825	10.1191	34.5059	10.2826	13.9527	2.11959	1.6699	1.01654	0.654366	2.68482	0.861591	1.62129	4.12641	0.298377	0.735483	0.546396	4933416E03Rik	71081	RIKEN cDNA 4933416E03 gene
1454154_at		0.748091	0.264256	1.01824	11.4697	74.0077	22.2583	15.47	11.5572	0.822865	0.333278	1.41169	0.774439	0.919626	0.529557	1.90306	0.907955	0.616918	0.748091	0.405745	4933416I08Rik	71159	RIKEN cDNA 4933416I08 gene
1454129_at		5.08996	0.838111	3.26623	11.0947	34.0904	47.4111	26.6738	22.6519	1.17495	0.572396	2.49017	1.68721	0.995903	2.30678	0.826828	0.633881	0.85654	5.08996	0.572801	4933416M06Rik	71174	RIKEN cDNA 4933416M06 gene
1453388_at		0.872157	1.12827	1.55507	9.35949	28.3999	11.0209	32.1893	44.5739	0.666578	1.50686	1.55904	1.19671	0.872179	1.1787	2.26568	0.760859	0.712395	0.872157	1.04673	4933416M07Rik	71082	RIKEN cDNA 4933416M07 gene
1450221_at		0.607429	3.10541	2.94365	3.8155	2.10128	3.2363	11.0114	6.15076	2.72108	0.871892	1.27255	0.728762	0.928487	1.03721	5.86845	0.915542	0.882015	0.607429	0.973694	4933417A18Rik	66761	RIKEN cDNA 4933417A18 gene
1432197_at		0.831438	1.30048	1.22075	18.8559	118.426	87.093	119.73	45.1742	0.686631	0.919256	1.37028	0.915562	1.02966	1.46651	1.13646	1.03013	1.07318	0.831438	3.21465	4933417D19Rik	71186	RIKEN cDNA 4933417D19 gene
1431461_at		0.955596	4.64207	0.18705	28.9996	28.2092	9.50353	11.9664	19.6082	2.63734	0.473809	1.13964	0.759396	1.17837	0.820537	3.94081	1.48443	2.00323	0.955596	1.09043	4933417E11Rik	71134	RIKEN cDNA 4933417E11 gene
1433280_at		0.686393	1.2549	0.740973	29.3469	6.97495	34.7672	49.1367	87.8829	0.530576	2.58697	3.12272	0.565567	1.00907	1.5432	0.649062	2.46619	0.453053	0.686393	0.969707	4933417G07Rik	71182	SEC13 homolog pseudogene
1454539_at		0.925216	0.624696	2.47337	44.3545	3.4392	30.8064	34.0072	13.7779	1.48985	0.573031	3.22255	0.325885	1.11206	1.27398	0.956113	0.84693	0.966009	0.925216	0.899316	4933417G07Rik	71182	SEC13 homolog pseudogene
1432040_at		0.811048	1.55057	0.637227	6.37921	9.54835	5.24941	5.74065	6.09854	1.0111	2.53227	2.68543	0.366322	0.832792	1.05294	1.31542	0.942597	0.851802	0.811048	0.85336	4933417O13Rik	71153	RIKEN cDNA 4933417O13 gene
1432973_at		0.445544	0.905656	1.46988	2.11739	4.54045	9.41306	6.47918	13.3868	1.38533	2.28339	0.672988	0.406213	5.4285	1.4742	5.46787	0.345724	0.717868	0.445544	5.39664	4933421H12Rik	74465	RIKEN cDNA 4933421H12 gene
1449995_at		0.908257	0.773397	0.68601	5.48127	3.26226	3.18584	9.42148	4.99412	1.18367	1.03897	2.13746	1.00606	0.933053	1.05705	0.595634	1.19185	1.48568	0.908257	0.762155	4933421I07Rik	71162	RIKEN cDNA 4933421I07 gene
1453825_at		0.811334	0.927436	1.05067	43.2293	31.1771	10.4502	25.243	26.6399	1.53159	1.63278	2.61779	0.999098	0.975421	2.00138	2.99679	0.676125	0.703259	0.811334	0.687217	4933421O10Rik	100504166	RIKEN cDNA 4933421O10 gene
1432117_at		0.979534	1.17214	2.27357	9.73256	6.95383	11.469	5.3398	4.94124	2.19864	1.25119	1.08772	1.9823	0.749284	0.532743	1.03665	1.43458	0.68212	0.979534	0.791254	4933422A05Rik	71133	RIKEN cDNA 4933422A05 gene
1432969_at		0.688235	0.62893	1.05717	7.73669	8.68327	53.6195	59.1338	10.0935	0.557546	1.19808	1.7636	0.378956	6.79567	1.4113	0.709478	0.86113	0.25782	0.688235	0.91701	4933423K11Rik	71157	RIKEN cDNA 4933423K11 gene
1433061_at		0.814279	1.12082	1.25075	51.4277	66.7117	15.03	95.4279	37.9959	0.515508	1.29008	1.67691	0.330622	1.72464	2.33098	2.10122	1.50546	0.758541	0.814279	1.40714	4933423L19Rik	71107	RIKEN cDNA 4933423L19 gene
1433003_at		0.445929	0.229375	0.274203	22.5232	48.2199	21.4701	41.118	18.1359	0.768445	1.80141	1.28614	1.06005	1.69411	0.62243	2.4497	1.38539	0.535876	0.445929	0.750012	4933423N03Rik	71170	RIKEN cDNA 4933423N03 gene
1454300_at		1.92917	4.78699	0.518492	12.4195	7.49765	20.1926	17.5384	20.0882	1.41427	1.67656	3.55442	0.5725	1.86219	0.824445	1.60859	1.87758	1.5797	1.92917	0.77777	4933424C09Rik	71155	RIKEN cDNA 4933424C09 gene
1431548_at		1.21578	1.3833	1.78998	6.91554	12.2428	50.8473	50.8169	28.4853	0.529935	1.19511	1.26059	2.15642	0.710473	1.69484	2.23314	0.985031	1.0268	1.21578	0.338764	4933424G05Rik	74456	RIKEN cDNA 4933424G05 gene
1430235_at		1.34067	4.76528	1.89407	10.3566	51.2724	13.4592	32.9013	6.87774	0.69296	0.746053	1.37606	1.55335	2.27722	1.72777	2.38472	2.69937	0.712324	1.34067	1.70797	4933424G06Rik	71166	RIKEN cDNA 4933424G06 gene
1454413_at		1.91656	3.50492	0.312449	4.29828	2.28721	16.0354	8.90457	10.4331	0.732289	1.05475	3.55379	0.230778	0.85255	5.03373	3.53657	1.72954	1.75534	1.91656	0.844001	4933424H11Rik	71113	RIKEN cDNA 4933424H11 gene
1433112_at		1.03446	0.976326	0.908561	5.97889	33.1226	60.8556	41.4762	42.0285	0.890063	1.59721	2.39949	0.826673	1.93746	1.11169	1.22661	0.942836	1.3854	1.03446	0.866823	4933424L07Rik	71143	RIKEN cDNA 4933424L07 gene
1430218_at		0.697738	1.15988	0.895517	3.53154	1.99866	4.95812	29.4728	4.70591	3.40312	0.717318	1.96783	0.812299	3.246	4.09506	2.19348	0.932058	0.555416	0.697738	0.823875	4933424M12Rik	67548	RIKEN cDNA 4933424M12 gene
1453883_at		1.00587	0.368554	1.5157	14.0269	38.1016	14.1922	50.5229	12.9277	0.700316	1.04966	3.80265	0.439461	0.949308	0.638957	0.754894	1.39385	1.44401	1.00587	0.73224	4933425B07Rik	74458	RIKEN cDNA 4933425B07 gene
1433072_at		0.752027	0.988616	0.499718	8.54528	5.9378	6.21665	33.1451	5.69575	0.0803087	2.82827	3.35836	0.478278	1.08827	1.37491	1.56807	0.689574	1.16374	0.752027	0.677877	4933425E08Rik	71127	RIKEN cDNA 4933425E08 gene
1449922_at		1.35901	2.83286	1.06525	55.0793	18.6499	13.6156	12.622	9.69567	1.7342	1.56552	2.35562	0.732409	0.927041	0.468878	0.286392	1.15701	1.71516	1.35901	1.83821	4933425L06Rik	66763	RIKEN cDNA 4933425L06 gene
1432712_at		0.846838	0.812817	0.752957	42.957	124.753	74.6026	53.4215	48.8542	2.07351	0.91122	1.01101	0.80162	0.959761	1.4922	0.799408	1.27437	0.960532	0.846838	0.843873	4933425M03Rik	71190	RIKEN cDNA 4933425M03 gene
1433231_at		1.18623	0.642692	0.84989	5.2332	25.7119	3.9236	12.7095	7.43654	0.483351	2.13158	4.765	0.446238	1.88334	1.5398	0.61565	3.0347	0.460446	1.18623	1.13066	4933426I03Rik	71189	RIKEN cDNA 4933426I03 gene
1437415_at		0.613569	1.20802	1.70775	6.69952	2.16465	2.06934	2.01548	6.20257	2.35092	0.988179	1.99172	0.72225	0.330344	1.77221	2.65321	0.763778	1.08658	0.613569	1.19453	4933427D06Rik	232217	RIKEN cDNA 4933427D06 gene
1446883_at		1.02954	0.588043	0.392991	53.6459	40.7576	26.0457	53.8192	60.9101	0.578355	1.6736	1.29876	0.972242	2.84774	0.717895	0.693099	1.44441	0.939497	1.02954	0.873754	4933427D06Rik	232217	RIKEN cDNA 4933427D06 gene
1433998_at		0.987029	0.985953	0.962802	340.139	820.001	265.147	363.808	481.505	1.14987	1.24821	1.04634	0.858885	1.098	1.34446	1.36411	1.11892	1.01544	0.987029	1.01362	4933427D14Rik	74477	RIKEN cDNA 4933427D14 gene
1430155_at		0.666189	1.02957	1.65881	13.5807	29.022	15.3542	35.2549	32.4042	0.178866	2.79895	0.573827	0.558331	2.29171	1.60832	1.64625	0.867168	1.4303	0.666189	0.958995	4933427E11Rik	66769	RIKEN cDNA 4933427E11 gene
1431568_at		0.491641	0.792598	0.528837	4.27277	4.01429	9.99159	4.60927	4.45871	1.04198	1.01587	0.756717	1.58715	0.305029	1.77184	0.651899	2.1804	0.99501	0.491641	0.252084	4933427E13Rik	71234	RIKEN cDNA 4933427E13 gene
1431904_at		0.669494	0.418158	1.4842	15.4965	32.9789	12.5014	23.534	126.096	1.08056	1.55754	16.3495	0.988544	0.683415	0.523903	2.79483	1.28959	0.424445	0.669494	0.573616	4933427G17Rik	74466	RIKEN cDNA 4933427G17 gene
1431905_s_at		0.971116	1.61411	0.657477	7.80553	31.0889	10.4844	47.9574	124.067	0.734839	0.787399	1.05708	0.749894	0.770913	0.758046	1.39569	1.00773	1.13792	0.971116	0.508564	4933427G17Rik	74466	RIKEN cDNA 4933427G17 gene
1431524_at		0.532759	3.33146	2.25264	14.7885	9.71357	39.9067	23.0543	11.2526	0.559392	2.51702	2.41101	0.225707	0.755956	0.475506	1.24164	1.1686	0.748943	0.532759	1.93147	4933427I22Rik	71235	RIKEN cDNA 4933427I22 gene
1430824_at		1.12117	1.04239	0.320696	24.1855	19.5724	11.4383	8.38966	28.2845	0.803914	0.591942	0.421087	0.639148	1.66139	1.41414	2.12132	4.86967	0.795758	1.12117	1.00443	4933428G20Rik	100141474	RIKEN cDNA 4933428G20 gene
1433048_at		0.775644	1.22107	0.905474	79.1029	87.937	60.0974	99.722	65.844	0.98017	0.832985	1.48746	0.529078	1.19603	1.38752	1.34238	0.816362	0.917216	0.775644	0.764355	4933428L01Rik	71218	RIKEN cDNA 4933428L01 gene
1454210_at		0.746539	2.84524	0.401558	9.37383	53.3655	29.2242	78.3817	58.1452	0.637995	1.13153	4.01184	3.45472	0.488324	1.05931	1.06209	0.28778	0.807142	0.746539	0.812747	4933428M09Rik	71248	RIKEN cDNA 4933428M09 gene
1431626_at		0.460748	1.03368	0.502985	15.8285	92.089	28.709	46.0941	31.0693	0.649052	0.446777	2.27479	0.76376	0.880978	1.61052	2.60058	1.11752	0.916637	0.460748	0.531035	4933429K18Rik	71232	RIKEN cDNA 4933429K18 gene
1430908_at		1.2789	0.940933	0.721599	3.63922	4.89203	5.59014	2.84704	2.88364	0.788123	1.28454	8.99109	0.505408	1.64408	1.54967	2.41918	1.51849	0.648087	1.2789	1.79085	4933429O19Rik	66770	RIKEN cDNA 4933429O19 gene
1454327_at		0.699385	0.557976	0.790899	17.1181	69.4235	46.8795	17.3641	27.0007	1.5536	1.42056	1.6714	2.0853	3.24817	1.01715	1.0341	0.966017	0.603844	0.699385	0.764336	4933430H06Rik	71308	RIKEN cDNA 4933430H06 gene
1432076_at		1.09129	0.326336	1.22949	26.5689	23.3081	31.9893	10.4036	11.636	0.629648	2.99476	3.64182	1.39597	0.315981	0.845214	2.29909	1.48741	0.659211	1.09129	0.467391	4933430H16Rik	71285	RIKEN cDNA 4933430H16 gene
1440666_at		1.04754	4.55127	2.2179	42.7709	19.8305	9.26372	13.3252	38.2089	0.527823	0.589496	2.77273	1.3884	2.15532	1.25162	9.52992	1.10305	0.979698	1.04754	0.778781	4933430I17Rik	214106	RIKEN cDNA 4933430I17 gene
1430958_at		0.581071	2.09882	0.9357	5.77381	3.00074	5.56609	4.11005	6.6241	6.03655	3.41987	2.15999	2.25924	0.650291	1.05967	1.91192	1.03801	1.45359	0.581071	1.21707	4933430N04Rik	71249	RIKEN cDNA 4933430N04 gene
1433145_at		0.717804	2.7803	1.10294	11.0818	11.7721	41.7759	26.9602	46.8026	1.96418	1.00949	5.11456	0.512882	2.93134	2.2611	1.81181	0.702858	0.660232	0.717804	0.692901	4933431C10Rik	71322	RIKEN cDNA 4933431C10 gene
1434868_at		0.25468	0.827559	0.683052	146.583	294.999	1006.86	15.7628	360.308	0.445974	0.832709	0.622274	1.11594	0.823514	0.876218	0.532702	0.250294	0.65581	0.25468	0.54715	4933431E20Rik	329735	RIKEN cDNA 4933431E20 gene
1434497_at		0.670714	0.726631	0.746001	957.173	1300.92	5089.26	146.164	4792.83	0.633922	0.748823	0.639602	0.851143	0.895491	0.856833	0.951325	0.99441	0.969809	0.670714	0.618466	4933431E20Rik	329735	RIKEN cDNA 4933431E20 gene
1453656_a_at		0.87795	0.470052	0.766947	11.4068	38.1276	13.6159	19.2691	23.7723	1.37137	3.09478	4.29461	1.39587	3.30135	2.22855	0.537098	1.43298	1.58676	0.87795	0.975406	4933431G14Rik	71265	RIKEN cDNA 4933431G14 gene
1431640_at		1.57041	0.481983	0.808774	24.4135	11.1699	20.4079	13.8025	19.9931	1.03848	7.1445	8.45902	0.900333	1.39433	0.352323	0.75015	1.54935	1.2468	1.57041	1.07021	4933431J24Rik	71298	RIKEN cDNA 4933431J24 gene
1432339_at		0.808146	1.1844	1.42263	16.5069	9.72035	6.17745	66.3226	6.33208	1.23897	1.36482	2.04706	2.34244	1.18213	0.64766	0.482507	0.879891	0.849584	0.808146	0.47187	4933432I03Rik	71264	RIKEN cDNA 4933432I03 gene
1430725_at		0.902207	0.846267	1.38024	83.0709	53.1371	96.6509	370.466	155.339	0.888032	1.23757	2.00757	0.578943	1.41969	0.960157	1.0651	1.20212	0.833684	0.902207	0.85268	4933432I09Rik	66779	RIKEN cDNA 4933432I09 gene
1431489_at		0.978848	0.995977	1.21312	19.729	55.8283	62.5106	48.7945	3.58296	0.848855	0.898973	4.18421	0.90305	1.75583	0.723112	0.915102	0.85009	0.972392	0.978848	0.78796	4933432K03Rik	75793	RIKEN cDNA 4933432K03 gene
1431536_at		0.182393	0.498743	1.73633	11.3076	2.69209	6.5153	11.7737	6.40388	2.27643	0.873671	1.88984	0.459258	1.29538	1.18713	0.908216	0.471361	1.30314	0.182393	0.559368	4933432K03Rik	75793	RIKEN cDNA 4933432K03 gene
1438356_x_at		1.32366	1.586	0.648922	15.1683	11.5137	23.1608	7.73735	5.62103	1.25198	2.14266	14.3276	0.899282	0.65568	2.61729	3.81401	0.801118	0.97502	1.32366	0.327652	4933432K03Rik	75793	RIKEN cDNA 4933432K03 gene
1430424_at		1.25928	0.448773	1.11776	10.9017	47.8405	23.3696	40.4609	17.4775	0.718701	1.06947	2.14686	1.28594	0.900575	0.837646	2.39451	1.39727	0.99673	1.25928	0.811961	4933433C11Rik	74472	RIKEN cDNA 4933433C11 gene
1432313_at		0.907153	0.364519	0.804736	19.4298	50.8946	17.7675	74.4171	58.9309	0.90118	0.6347	2.20785	0.579755	0.557491	0.874638	0.790293	0.468264	1.37186	0.907153	0.672349	4933433F19Rik	71314	RIKEN cDNA 4933433F19 gene
1430741_at		1.13584	1.70816	2.61371	7.31795	7.42223	14.1258	18.0026	6.54056	0.776805	2.24326	3.66889	0.562147	2.01724	0.536997	2.11528	0.745388	0.955624	1.13584	1.06043	4933433G08Rik	66785	RIKEN cDNA 4933433G08 gene
1432243_a_at		1.6944	1.33857	0.624684	18.0036	6.02896	12.6989	169.575	48.6808	0.721898	2.30513	2.55182	1.30942	1.53719	0.613427	1.54349	2.65444	0.857942	1.6944	0.69571	4933433G15Rik	71274	RIKEN cDNA 4933433G15 gene
1454195_at		0.693132	1.19176	0.908799	66.9154	135.92	60.319	196.882	95.4955	0.716265	1.25499	2.44038	0.932941	1.70247	0.543672	1.01298	1.33885	0.759396	0.693132	0.623546	4933433G19Rik	71226	RIKEN cDNA 4933433G19 gene
1431925_at		0.60648	1.89183	0.546848	3.13303	16.1134	49.882	67.7678	19.7703	0.397691	1.09238	2.14846	0.894011	0.773514	3.43204	1.2918	1.13311	1.55872	0.60648	0.632894	4933433H22Rik	74473	RIKEN cDNA 4933433H22 gene
1454473_at		0.767409	1.65814	0.770741	3.97643	5.21151	24.2897	13.6572	21.1793	1.15361	2.12794	2.24326	0.447136	0.756852	2.14814	0.599948	1.50058	0.824569	0.767409	0.684765	4933433M23Rik	71259	RIKEN cDNA 4933433M23 gene
1433189_at		0.831816	0.906945	1.0971	51.5004	165.623	23.8356	117.361	24.3458	0.806173	0.364155	1.94463	1.24178	1.54579	1.28145	0.360229	1.11971	0.839764	0.831816	0.54007	4933433N18Rik	71252	RIKEN cDNA 4933433N18 gene
1454351_at		0.690652	1.83323	0.935782	22.9232	60.4164	11.5841	12.2779	11.6477	0.728197	6.07305	0.843414	0.631934	0.334271	2.30034	1.13689	1.348	0.638573	0.690652	2.87382	4933435C09Rik	71309	RIKEN cDNA 4933435C09 gene
1432832_at		0.915345	0.910478	1.07007	26.0608	77.4957	33.5004	70.4369	62.5939	1.03069	1.13865	3.3668	1.27064	1.17814	1.37659	1.38358	1.19611	1.33384	0.915345	0.677412	4933435G04Rik	71237	RIKEN cDNA 4933435G04 gene
1454185_at		0.36605	0.418756	0.830404	14.9219	104.998	10.9745	18.6615	45.1959	1.82785	0.779066	2.61318	0.656454	1.96144	1.33424	5.98058	0.525531	0.498359	0.36605	2.15649	4933436E23Rik	71209	RIKEN cDNA 4933436E23 gene
1432036_at		1.0064	2.09496	0.540711	20.4549	71.7321	10.9543	23.7203	11.0687	0.571695	0.577216	5.25761	5.11256	0.804231	1.13096	0.471898	1.25602	1.25521	1.0064	1.11361	4933436H12Rik	71244	RIKEN cDNA 4933436H12 gene
1420787_at		0.682804	0.735751	2.02231	4.87712	21.4094	15.8335	15.1538	38.5891	0.921494	2.12314	3.68202	1.71137	0.582482	2.94323	0.367546	4.05771	0.532812	0.682804	0.570827	4933436I01Rik	66780	RIKEN cDNA 4933436I01 gene
1454093_at		1.41331	1.24377	0.211107	7.45407	23.277	16.2874	4.46981	8.74418	1.67722	0.479075	10.7701	0.669084	3.02371	1.71893	0.996047	0.267678	1.20554	1.41331	1.19745	4933436I20Rik	71290	RIKEN cDNA 4933436I20 gene
1433079_at		0.650505	0.641948	0.798026	6.64838	5.3007	4.36026	8.39059	5.37052	0.602125	0.390332	1.05904	0.849385	0.72763	1.34501	0.811098	0.757562	0.986672	0.650505	0.86426	4933436P19Rik	71266	RIKEN cDNA 4933436P19 gene
1432389_at		0.894938	0.863211	1.27252	27.3114	131.21	57.7504	112.294	78.4907	0.90307	1.82089	2.36723	0.972951	1.15107	1.32494	0.957144	1.25638	1.07522	0.894938	0.826952	4933438A12Rik	71243	RIKEN cDNA 4933438A12 gene
1432234_at		1.04541	1.33052	1.08493	5.58409	10.6175	4.06241	6.5555	8.14966	1.06289	0.865292	3.59146	0.387102	2.2221	2.15961	0.495801	0.886997	0.689746	1.04541	0.891685	4933438B17Rik	71247	RIKEN cDNA 4933438B17 gene
1430441_at		0.585683	2.07574	1.1637	11.9011	6.29609	2.98096	18.2048	6.53447	0.36604	1.01835	2.4783	0.909641	1.41334	1.18546	1.72021	1.81854	0.809574	0.585683	0.530224	4933438K21Rik	71270	RIKEN cDNA 4933438K21 gene
1438437_a_at		0.926195	0.842123	0.877778	214.532	663.913	706.968	256.792	28.0863	1.21516	1.22869	0.924813	0.399274	0.948657	1.51494	0.735861	1.28496	1.35007	0.926195	1.71583	4933439C10Rik	74476	RIKEN cDNA 4933439C10 gene
1452696_a_at		1.11661	1.02802	0.923364	84.8862	411.029	516.2	102.74	7.08174	1.12408	1.09654	0.885047	0.539767	0.757973	1.26253	0.840798	1.84981	1.03299	1.11661	1.14208	4933439C10Rik	74476	RIKEN cDNA 4933439C10 gene
1456408_x_at		0.948226	1.05406	0.95859	103.813	69.5191	167.242	93.7185	9.64349	1.05345	1.12523	0.608741	1.17292	0.457587	2.2019	2.01258	1.25959	2.09474	0.948226	0.716931	4933439C10Rik	74476	RIKEN cDNA 4933439C10 gene
1454479_at		0.608635	1.30087	4.38211	30.8783	76.361	31.2444	84.6251	10.6798	0.655303	1.30902	5.96904	0.342762	1.59972	0.440939	1.16148	1.79202	1.16498	0.608635	0.592756	4933439N06Rik	71299	RIKEN cDNA 4933439N06 gene
1430960_at		0.382173	0.919052	0.357646	5.41538	7.46267	21.2241	4.30422	20.2069	1.50597	0.674561	2.8209	0.363753	0.856413	11.1548	4.79079	0.16829	0.158793	0.382173	0.751886	4933440J02Rik	71321	RIKEN cDNA 4933440J02 gene
1430924_at		0.775311	0.851828	1.06926	19.3991	5.50838	27.6409	24.6166	33.0751	2.42645	0.862064	1.53702	0.542197	0.928519	1.81529	1.76301	1.80925	0.669243	0.775311	0.793135	4933440M02Rik	71208	RIKEN cDNA 4933440M02 gene
1453789_at		1.03146	3.90218	0.74617	20.7122	5.78853	15.7642	135.292	14.7986	0.530742	0.733443	1.78421	0.459037	2.12263	1.32789	5.47495	0.830547	1.03267	1.03146	0.851791	4933440N22Rik	74471	RIKEN cDNA 4933440N22 gene
1435794_at		0.823508	0.923301	0.867835	139.238	525.531	352.534	834.039	303.489	0.787699	1.07942	1.15755	0.607419	1.07544	0.985937	1.22759	0.889161	0.881877	0.823508	1.02393	5031425E22Rik	269630	RIKEN cDNA 5031425E22 gene
1431248_at		1.18921	1.38102	1.81463	18.5605	55.6397	74.3953	26.2916	6.96494	0.271707	0.6048	3.37919	0.522586	1.16161	0.551791	7.90737	0.486028	0.841411	1.18921	0.480847	5031426D15Rik	68144	RIKEN cDNA 5031426D15 gene
1429955_at		0.531962	0.896948	0.985624	41.9189	134.223	216.933	227.695	297.512	0.73015	0.964812	1.67067	0.887001	1.31968	1.35504	1.0249	1.2807	0.92464	0.531962	0.674229	5031434O11Rik	100039684	RIKEN cDNA 5031434O11 gene
1454786_at		1.10908	0.993272	0.899183	702.91	621.489	865.359	343.238	2799.09	0.793676	1.20763	0.971495	0.826484	0.902315	1.00639	0.92436	0.970541	1.09722	1.10908	0.858466	5031439G07Rik	223739	RIKEN cDNA 5031439G07 gene
1435745_at		1.21447	1.01381	1.00269	827.366	894.502	2254.61	3717.06	20279.6	0.781718	1.25955	1.42053	0.925977	1.28485	1.25806	2.12944	1.20652	0.755352	1.21447	1.02712	5031439G07Rik	223739	RIKEN cDNA 5031439G07 gene
1430766_at		0.967059	0.850584	1.06625	46.4769	29.5529	45.9261	53.8395	77.5295	0.652439	0.917831	0.870629	1.5187	1.56022	1.08375	2.29357	0.950456	1.20535	0.967059	0.488412	5033403F01Rik	75958	RIKEN cDNA 5033403F01 gene
1432336_at		0.676952	1.31905	1.08627	14.6151	25.2911	196.351	20.0082	76.0735	1.34233	1.23334	1.25375	1.05223	2.3438	1.12833	1.41697	1.92961	0.625782	0.676952	0.804255	5033404E19Rik	114668	NSA2 ribosome biogenesis homolog pseudogene
1433400_at		0.725889	0.999847	0.877262	58.1399	106.475	44.8511	120.491	93.0464	0.775314	1.3406	1.70851	0.63151	1.30381	0.765668	1.07569	1.06603	0.91465	0.725889	0.718877	5033405D04Rik	78230	RIKEN cDNA 5033405D04 gene
1430079_at		0.816465	1.53286	4.52959	25.1862	28.078	12.9	33.1374	20.1661	0.695207	1.4182	4.2682	0.368526	1.32482	1.16039	3.54017	5.03794	1.1237	0.816465	2.52043	5033406O09Rik	77675	RIKEN cDNA 5033406O09 gene
1431757_s_at		0.750352	1.93928	1.15574	43.1149	98.4865	14.7628	40.7387	17.451	1.11939	0.704862	1.85516	0.674686	0.726171	0.943627	0.528739	0.858765	1.12831	0.750352	0.474805	5033417F24Rik	75995	RIKEN cDNA 5033417F24 gene
1431927_at		0.634429	0.416094	2.76284	47.791	76.3593	34.1933	59.4648	20.6549	1.31311	1.89185	2.27911	1.2293	1.47638	1.23535	1.44197	1.66032	0.709607	0.634429	1.61612	5033417F24Rik	75995	RIKEN cDNA 5033417F24 gene
1433253_at		0.794201	0.838108	0.55116	38.1198	74.5147	39.3846	72.8455	63.9026	0.555245	0.897002	1.87901	1.50472	1.26105	0.450386	0.623956	0.826797	0.947911	0.794201	0.580678	5033423K11Rik	75983	RIKEN cDNA 5033423K11 gene
1433131_at		0.549243	1.14724	2.61817	17.9071	10.5819	9.8085	28.6112	12.2204	1.20699	0.722314	2.55258	2.09898	1.86707	0.702816	1.25162	1.14474	1.49744	0.549243	0.221098	5033425B01Rik	74733	RIKEN cDNA 5033425B01 gene
1454381_at		0.365329	0.532615	0.427614	14.6186	2.14233	8.4088	21.7167	7.87388	0.247383	0.844647	0.641747	0.518108	4.70211	3.78613	1.14308	0.65632	1.26667	0.365329	0.721667	5033428C03Rik	74728	RIKEN cDNA 5033428C03 gene
1432509_at		0.754217	0.899466	1.05171	82.1439	411.532	91.8313	103.694	9.67074	1.0651	0.822861	0.818189	1.18092	1.1601	0.847717	0.989051	1.18199	0.871702	0.754217	0.822984	5033430I15Rik	76000	RIKEN cDNA 5033430I15 gene
1433206_at		1.08467	0.414622	0.329388	4.22574	2.7047	12.5719	31.4774	15.7036	1.14827	1.3713	0.263256	1.41415	0.391226	1.81031	1.40197	0.739586	1.64177	1.08467	1.52989	5033430J17Rik	76004	RIKEN cDNA 5033430J17 gene
1432945_at		0.757652	0.686531	1.58385	49.0172	77.5182	20.3223	33.151	16.225	1.16071	1.08969	1.745	0.799913	1.33481	2.96508	1.38492	1.05562	0.703896	0.757652	0.823331	5230400M06Rik	74474	RIKEN cDNA 5230400M06 gene
1433138_at		0.613021	0.769331	1.02962	56.5059	99.0857	24.0368	182.116	62.2761	0.949909	1.78312	0.83114	0.199727	1.28072	0.685875	0.401811	0.706684	0.869224	0.613021	0.543177	5230401M06Rik	71353	RIKEN cDNA 5230401M06 gene
1430262_at		0.47822	3.98847	2.20893	23.9908	53.1511	26.6766	38.9706	68.887	1.48804	2.19084	2.0504	0.844815	0.700793	1.04053	1.65511	0.651891	0.716287	0.47822	0.77293	5330411J11Rik	76676	RIKEN cDNA 5330411J11 gene
1427063_at		0.838088	0.818138	0.824897	87.5881	625.799	46.9038	63.2225	49.0348	0.491655	1.03409	0.985211	0.707289	1.13696	0.965501	1.69917	0.82271	0.839234	0.838088	0.757813	5330417C22Rik	229722	RIKEN cDNA 5330417C22 gene
1442113_at		0.762248	0.527269	0.910161	24.9076	277.055	13.9579	13.9869	63.6044	1.17891	0.895669	0.997159	0.580321	1.20891	1.10504	1.03975	0.958338	0.930848	0.762248	0.745814	5330417C22Rik	229722	RIKEN cDNA 5330417C22 gene
1432920_at		1.82643	0.989777	1.29538	10.773	23.9926	18.5857	19.9921	19.4625	1.05583	1.19325	1.09304	0.279327	2.04381	0.375384	0.472101	1.95162	0.294872	1.82643	0.696817	5330421C15Rik	78279	RIKEN cDNA 5330421C15 gene
1432949_at		1.05924	1.30273	0.8745	44.408	112.745	63.0708	69.8616	75.5981	0.911299	0.907982	2.70309	0.987168	1.07941	0.942003	1.23642	0.947685	1.1412	1.05924	0.604518	5330421F21Rik	78288	RIKEN cDNA 5330421F21 gene
1433125_at		0.790483	1.12626	0.419428	44.0582	155.632	32.0411	144.438	143.908	1.22296	2.2944	1.6265	0.972128	1.00873	0.497266	1.0797	0.868219	0.873549	0.790483	0.583418	5330422M15Rik	77062	RIKEN cDNA 5330422M15 gene
1433372_at		0.240822	1.29346	2.14221	3.51306	45.4138	18.0886	10.9903	7.98652	0.428024	0.902278	1.27722	0.811183	0.354519	0.368664	0.0735793	1.58229	1.0628	0.240822	0.719161	5330425B07Rik	77063	RIKEN cDNA 5330425B07 gene
1430914_at		0.608998	0.807379	0.733419	44.9706	112.498	36.6393	106.943	21.7452	1.138	0.701393	0.416351	0.643703	0.783929	1.55112	0.334312	1.21888	1.00375	0.608998	0.734132	5330426L24Rik	78285	RIKEN cDNA 5330426L24 gene
1432706_at		0.734758	0.625622	0.885881	37.1107	83.2186	38.7901	34.7621	38.5384	1.3773	1.172	1.7188	0.528251	1.18138	0.75211	1.30705	1.05927	0.923715	0.734758	0.842346	5330428N10Rik	78277	RIKEN cDNA 5330428N10 gene
1454451_at		0.479851	1.61738	1.29498	2.07963	3.164	6.4453	3.38515	5.40626	0.772211	2.90574	1.85043	0.768663	0.278334	2.60986	0.454102	1.00183	0.877725	0.479851	1.60966	5330430B06Rik	78280	RIKEN cDNA 5330430B06 gene
1433088_at		0.939686	1.13784	0.909914	8.87535	172.992	66.4089	115.585	42.6538	0.667605	1.33187	1.55632	0.515436	1.73854	1.39217	1.51664	1.0123	1.05108	0.939686	0.898387	5330430C04Rik	78274	RIKEN cDNA 5330430C04 gene
1432935_at		0.891913	3.29281	0.711544	13.5267	47.8414	68.7571	41.1531	41.1515	2.02688	2.49805	4.61637	0.808615	1.53866	2.09893	1.07531	1.48648	0.647092	0.891913	0.839293	5330433J24Rik	78276	RIKEN cDNA 5330433J24 gene
1453980_at		1.48074	0.742807	0.67598	20.8512	91.1206	11.9123	3.94119	56.7611	1.43923	1.33149	1.10291	2.88241	0.418459	0.703379	2.51329	0.781449	1.97588	1.48074	2.09432	5330434G04Rik	100043213	RIKEN cDNA 5330434G04 gene
1458949_at		0.795708	0.770281	0.903365	20.3544	40.0242	31.5946	22.4203	28.3492	0.530579	1.32072	0.72456	1.40125	1.04815	0.709071	1.23989	1.09193	0.825368	0.795708	0.627735	5330434G04Rik	100043213	RIKEN cDNA 5330434G04 gene
1437265_at		0.763951	1.00624	0.834055	763.136	365.261	123.677	226.007	165.614	1.04405	0.897515	1.29948	1.18857	0.779375	0.757839	0.563061	0.891184	1.24656	0.763951	0.874418	5330438D12Rik	327824	RIKEN cDNA 5330438D12 gene
1431610_at		0.783218	0.972351	0.636439	43.5628	74.2345	33.2501	48.1376	21.0119	1.01852	1.56523	3.08108	0.690148	1.93161	0.933438	2.22234	0.790545	1.06541	0.783218	0.541072	5330439A09Rik	77103	RIKEN cDNA 5330439A09 gene
1454117_at		0.638644	1.86256	1.10813	6.60712	52.3469	5.93761	9.72889	25.6553	1.07796	1.0406	2.76522	3.8626	1.57896	0.553091	3.03786	0.498615	1.13887	0.638644	0.293982	5330439B14Rik	321015	RIKEN cDNA 5330439B14 gene
1430067_at		0.884341	1.62235	5.46122	12.7914	12.6916	3.62372	44.4175	17.8348	0.464606	1.74796	5.11795	1.66405	1.55766	0.362917	1.17269	0.324702	0.848818	0.884341	0.976141	5430401F13Rik///LOC102638913	71392///102638913	RIKEN cDNA 5430401F13 gene///otolin-1-like
1454193_at		0.638324	1.13415	4.81121	47.9082	106.448	28.3228	40.5217	29.5509	0.422186	1.03986	1.30794	1.12358	0.924091	1.48504	0.475634	1.12209	0.921173	0.638324	0.604788	5430401H09Rik	100504461	RIKEN cDNA 5430401H09 gene
1430518_at		0.576473	1.81988	0.208012	13.1977	3.78204	19.6444	17.1528	7.27174	0.390874	1.50134	3.03205	0.619071	0.4366	2.25426	0.923986	1.78611	0.659096	0.576473	0.917661	5430402E10Rik	71351	RIKEN cDNA 5430402E10 gene
1432985_at		0.718549	0.684198	0.859257	11.3508	8.0555	8.95216	40.6846	13.2431	1.00575	0.388161	1.2964	0.71886	1.0689	2.71151	4.20795	1.1706	0.664001	0.718549	0.612562	5430402M21Rik	71337	RIKEN cDNA 5430402M21 gene
1433076_at		1.22343	0.813644	1.99227	22.4391	28.7016	33.9747	55.2093	36.04	0.921968	0.726299	2.37522	1.90937	0.732004	0.804955	0.762115	0.537634	1.10045	1.22343	1.8046	5430402O13Rik	73183	RIKEN cDNA 5430402O13 gene
1430366_at		0.714993	0.4683	1.36039	77.6219	7.99688	82.7519	663.55	58.295	0.825296	1.01246	2.01105	0.637368	0.920451	0.401536	4.01227	1.09634	0.919432	0.714993	0.715596	5430405H02Rik	74487	RIKEN cDNA 5430405H02 gene
1431272_at		0.378751	0.810981	1.4742	7.58495	10.2273	7.18657	12.1193	7.04394	0.58385	2.83812	2.13862	1.17358	0.885477	0.919403	1.84002	0.492494	1.07433	0.378751	0.39219	5430405H02Rik	74487	RIKEN cDNA 5430405H02 gene
1440463_at		1.08923	2.82327	1.02081	30.1279	16.0656	83.5877	52.3854	44.9665	0.687277	2.43395	0.746656	0.302844	1.10951	0.898622	1.03185	2.00762	1.53017	1.08923	1.44852	5430414B19Rik	73846	RIKEN cDNA 5430414B19 gene
1433318_at		1.02905	1.2879	2.3513	7.68137	12.0328	12.1909	9.2005	19.8655	0.620929	0.996635	2.2734	0.191467	2.37141	2.40965	1.04545	0.796265	0.649387	1.02905	0.736053	5430416B10Rik	71430	RIKEN cDNA 5430416B10 gene
1439071_at		1.32997	0.700278	1.23021	178.441	345.451	185.539	298.575	399.313	1.11368	1.42652	2.58804	0.679649	1.36563	1.25054	1.1833	0.620695	1.57894	1.32997	1.27331	5430416N02Rik	100503199	RIKEN cDNA 5430416N02 gene
1452993_at		2.70726	1.75418	0.549278	6.43114	6.00231	14.9795	41.0305	16.3204	0.447168	1.37525	1.48763	0.127641	0.382491	0.437283	0.563526	0.914591	0.605528	2.70726	1.10311	5430416O09Rik	71406	RIKEN cDNA 5430416O09 gene
1457660_x_at		0.410653	0.897965	2.17429	10.6075	5.18485	20.8148	8.20374	20.7115	1.80867	0.433019	2.10164	1.62515	0.8255	1.38528	0.885094	0.711965	0.425531	0.410653	1.16638	5430416O09Rik	71406	RIKEN cDNA 5430416O09 gene
1430014_at		0.823176	1.28744	0.750607	11.1465	59.3104	32.1473	58.988	29.652	1.57562	0.625133	2.49117	0.734292	1.22262	1.40034	0.369054	0.462003	1.11885	0.823176	0.879724	5430419D17Rik	71395	RIKEN cDNA 5430419D17 gene
1430239_at		0.938621	1.92914	3.68748	7.91843	11.3437	12.0143	43.105	8.41464	0.39878	1.87937	6.15497	0.445956	2.51769	1.4746	2.46857	2.56971	0.678947	0.938621	0.555332	5430421F17Rik	74489	RIKEN cDNA 5430421F17 gene
1427118_at		2.18865	0.714394	0.573584	5.25488	73.3543	45.5941	707.968	72.9089	0.652558	2.54441	0.573181	0.579126	0.524684	1.39621	1.288	2.51455	0.614754	2.18865	0.760491	5430421N21Rik	100126226	RIKEN cDNA 5430421N21 gene
1454515_at		0.258542	0.610551	1.05945	8.9756	27.4102	20.8237	23.474	13.3866	0.902179	0.619158	1.34759	2.89098	2.57399	0.477461	0.762536	2.3415	0.895406	0.258542	1.58819	5430425E15Rik	71410	RIKEN cDNA 5430425E15 gene
1431427_at		0.395386	0.344073	3.43654	42.8974	33.6029	25.6373	30.8311	25.5734	0.392963	1.67798	2.98718	3.96265	1.62087	1.32826	0.952679	1.15809	1.07866	0.395386	0.753468	5430427M07Rik	71349	RIKEN cDNA 5430427M07 gene
1454580_at		0.428594	0.474549	1.83699	1.95318	10.4424	4.7531	17.8293	9.79622	0.103778	1.38741	0.286182	0.149166	0.787363	1.99488	1.48282	0.685081	0.898106	0.428594	0.851	5430427N15Rik	319220	RIKEN cDNA 5430427N15 gene
1430373_at		1.3979	2.36846	3.13507	11.608	39.0632	15.1378	517.594	32.3423	1.58137	1.95121	1.38328	0.332255	4.70191	1.73156	2.08525	1.88539	5.1193	1.3979	4.50051	5430427O19Rik	71398	RIKEN cDNA 5430427O19 gene
1433006_at		0.411963	0.890951	0.814274	47.43	97.4648	10.428	58.1849	40.0261	1.47699	0.835337	1.68355	0.493014	1.40013	0.665438	1.24929	1.80701	0.860346	0.411963	0.645304	5430430B14Rik	71424	RIKEN cDNA 5430430B14 gene
1433035_at		0.644181	1.00927	1.3999	33.5336	54.7725	26.3542	94.0042	58.5097	0.671183	1.0099	1.74935	0.973199	0.90151	1.34046	1.07875	1.00265	0.645236	0.644181	0.318463	5430430K15Rik	71335	RIKEN cDNA 5430430K15 gene
1454383_at		0.504252	1.18568	1.23368	24.9351	25.366	29.2571	59.638	41.9219	0.67983	1.52466	1.17494	3.00663	0.891808	3.22013	4.35962	1.72871	1.16388	0.504252	0.651946	5430434G16Rik	71385	RIKEN cDNA 5430434G16 gene
1432175_at		0.165059	2.12201	0.227181	6.18974	45.3986	10.6583	21.053	28.6294	2.068	0.810556	1.3327	0.594205	2.01938	1.22025	1.11611	0.746429	0.540653	0.165059	1.07252	5430434I15Rik	71342	RIKEN cDNA 5430434I15 gene
1454468_at		0.549581	1.53804	0.36161	26.8816	22.0968	5.14775	8.64269	9.04598	0.526275	1.16631	2.37147	0.565966	0.73817	2.2534	0.428869	0.755887	3.5895	0.549581	0.770758	5430434N17Rik	71341	RIKEN cDNA 5430434N17 gene
1453944_at		0.815903	0.954816	0.544784	8.86059	77.4883	60.1385	15.0494	66.3537	1.62968	0.578292	0.751462	0.563111	1.21663	1.07393	1.32085	1.05204	0.871449	0.815903	0.59708	5430435K18Rik	71357	RIKEN cDNA 5430435K18 gene
1431577_at		0.469188	1.46207	1.32156	52.6359	26.8701	10.1524	40.8409	37.7843	0.839882	0.562563	2.03275	0.45557	1.45196	1.28551	1.79477	1.34179	0.859847	0.469188	0.679716	5430437J10Rik	71432	RIKEN cDNA 5430437J10 gene
1432937_at		0.849123	0.902591	1.18893	11.2754	45.4882	14.3054	61.7762	38.619	1.08375	1.04558	1.41422	1.0474	1.44939	1.30945	0.620015	1.15923	1.04932	0.849123	0.513438	5430439C14Rik	74500	RIKEN cDNA 5430439C14 gene
1432388_at		1.01014	0.750019	1.98168	21.2633	95.3368	42.2315	24.0017	78.8664	0.960184	0.684438	1.83867	0.529911	0.650767	0.765392	2.60191	0.970922	1.08956	1.01014	0.706931	5430440P10Rik	71362	RIKEN cDNA 5430440P10 gene
1432535_at		0.73711	0.980174	0.310311	3.50499	9.80024	3.54452	5.60657	5.87207	1.03903	2.24253	5.50851	4.10837	3.68763	0.611724	1.20669	0.34359	0.464423	0.73711	1.57453	5530400C23Rik	232426	RIKEN cDNA 5530400C23 gene
1432683_at		0.703549	0.673096	1.19432	5.83433	53.6656	57.4527	192.789	7.6477	0.715674	0.480707	3.05845	0.869479	1.64192	1.87709	1.31162	1.29099	0.94449	0.703549	0.934968	5530400K19Rik	74507	RIKEN cDNA 5530400K19 gene
1433010_at		0.917247	1.02206	0.936738	64.3438	144.252	103.496	334.559	66.2631	0.845098	0.999078	1.68691	1.01593	0.953062	0.909539	1.15834	1.42777	0.901457	0.917247	0.650728	5530400N10Rik	71420	RIKEN cDNA 5530400N10 gene
1454435_at		1.11761	1.8306	0.911211	5.23424	3.23608	9.09008	6.65742	15.9689	1.20165	3.22458	2.47954	1.37327	0.848468	2.27151	1.57938	1.1091	0.246751	1.11761	0.552812	5530400N10Rik	71420	RIKEN cDNA 5530400N10 gene
1430922_at		1.09724	1.38106	0.574177	11.3039	11.8233	12.6645	31.9188	7.55594	1.27942	2.65119	1.87231	1.06787	0.303839	1.09573	1.38165	1.01471	0.738638	1.09724	1.16758	5530401A14Rik	71388	RIKEN cDNA 5530401A14 gene
1436347_a_at		1.74376	1.13874	1.1966	19.4671	186.627	232.949	109.484	388.897	1.01206	0.703174	3.28541	1.87567	1.06709	1.38968	1.11641	0.618735	1.50583	1.74376	1.83589	5530601H04Rik	71445	RIKEN cDNA 5530601H04 gene
1438893_at		1.24253	0.65963	0.500358	22.3396	22.6566	17.8164	157.468	15.8362	0.576707	0.301014	1.43862	0.844405	1.72478	1.26503	0.455763	1.04414	0.405593	1.24253	1.50723	5530601H04Rik	71445	RIKEN cDNA 5530601H04 gene
1452750_at		0.741677	0.874252	0.8521	459.075	516.651	593.15	305.797	514.772	1.34066	1.05058	0.709588	1.18122	0.971225	1.09468	0.571205	1.25835	1.28484	0.741677	0.8567	5530601H04Rik	71445	RIKEN cDNA 5530601H04 gene
1430396_at		1.31508	1.24458	1.04478	10.0806	12.2837	26.9543	19.7836	17.4581	2.02401	0.964195	0.926639	1.36886	1.51326	1.34265	0.871078	1.86957	0.405422	1.31508	1.11686	5730403I07Rik	70487	RIKEN cDNA 5730403I07 gene
1432704_at		1.40065	1.42086	0.921604	61.6413	128.89	23.9276	30.0611	60.6009	1.25741	0.809091	1.66767	1.24882	1.26019	0.474381	4.06998	2.01007	0.620445	1.40065	0.398143	5730405A17Rik	70482	RIKEN cDNA 5730405A17 gene
1433030_at		0.604245	1.41411	0.428391	20.4102	8.60409	8.88857	7.11762	19.0272	1.33598	0.761364	4.21476	1.56406	0.66082	0.978952	1.89971	1.01828	0.929285	0.604245	0.337295	5730406E14Rik	70496	RIKEN cDNA 5730406E14 gene
1432915_at		0.736814	1.5292	2.02255	24.013	31.082	31.4151	76.1117	20.1057	0.761255	2.05437	1.95117	1.33197	1.77969	1.74352	2.03969	0.976002	1.67591	0.736814	0.982871	5730407I07Rik	70515	RIKEN cDNA 5730407I07 gene
1432957_at		1.01371	1.55881	1.04799	7.24884	23.4693	5.0966	9.76464	25.7578	0.667473	1.0264	1.4127	1.91669	1.76553	0.152101	2.75211	0.873491	1.70101	1.01371	0.304163	5730407O05Rik	70477	RIKEN cDNA 5730407O05 gene
1432941_at		2.81535	1.37077	1.11959	13.7714	55.0353	10.8945	25.9754	4.30646	0.223107	0.991509	3.77261	0.43646	0.724153	1.37171	0.29416	0.708167	0.404065	2.81535	0.47829	5730408A14Rik	70516	RIKEN cDNA 5730408A14 gene
1429207_at		1.36675	1.39355	1.14507	197.279	112.366	104.023	429.528	52.8405	0.645476	1.98085	1.73009	0.379964	1.76199	1.52366	2.15577	0.66365	1.28405	1.36675	1.07339	5730408K05Rik	67531	RIKEN cDNA 5730408K05 gene
1429208_at		0.599266	0.953026	3.71108	17.0481	4.05959	10.6192	8.29213	5.34767	1.07421	0.924304	5.92331	0.712838	0.475597	1.16868	1.87188	1.00525	0.381289	0.599266	0.198353	5730408K05Rik///Mir5136	67531///100628605	RIKEN cDNA 5730408K05 gene///microRNA 5136
1457260_at		0.727325	0.853348	0.748108	988.761	1388.79	273.925	165.515	258.094	0.872791	0.745047	0.549879	1.37501	0.806822	0.719484	0.376364	0.955673	0.888311	0.727325	0.655522	5730409E04Rik	230757	RIKEN cDNA 5730409E04Rik gene
1432621_at		0.709005	0.573173	1.49982	1.94581	2.98348	8.67415	33.9446	36.8338	1.62545	0.626567	1.94676	0.912482	1.22025	0.610311	1.45176	1.17189	0.722462	0.709005	0.528144	5730410E19Rik	70517	RIKEN cDNA 5730410E19 gene
1454134_at		1.07068	1.07859	1.07111	13.3335	48.3204	44.4164	51.3947	25.2525	0.983782	0.853002	1.58012	0.705781	1.87534	0.944649	1.2104	1.91863	0.487467	1.07068	0.798332	5730412P04Rik	70491	RIKEN cDNA 5730412P04 gene
1433230_at		0.885165	1.17882	0.248317	8.74032	45.056	27.5603	33.3437	27.6578	0.498734	0.389532	2.21792	0.376633	2.36727	1.27017	0.614652	0.709963	0.731273	0.885165	1.68007	5730415C11Rik	70522	RIKEN cDNA 5730415C11 gene
1433341_at		0.48061	1.06232	1.18211	4.2047	3.4389	6.28561	4.41592	3.33149	1.39589	0.677095	3.24195	0.454515	1.55079	1.4483	1.3803	1.3946	0.525817	0.48061	0.480161	5730416F02Rik	70550	capping protein (actin filament), gelsolin-like pseudogene
1433342_at		0.442531	1.0771	0.938565	22.6536	20.3181	22.2421	42.2424	57.2179	0.316783	1.21963	0.643281	0.807886	0.667623	1.76343	0.773088	1.6412	1.41464	0.442531	0.860228	5730416F02Rik	70550	capping protein (actin filament), gelsolin-like pseudogene
1431869_at		0.357288	0.989959	2.29844	38.1504	6.28666	10.2612	9.98899	7.12131	1.49575	1.70261	2.46654	1.50385	1.00983	1.56602	1.93186	1.84545	1.11244	0.357288	1.40728	5730419F03Rik	70537	RIKEN cDNA 5730419F03 gene
1454163_at		0.556018	0.350599	0.702285	5.94912	30.1825	29.1369	25.346	6.9119	0.586145	0.2933	2.40144	1.06452	3.03921	2.30565	2.21554	0.884992	0.832601	0.556018	0.472918	5730420D15Rik	70523	RIKEN cDNA 5730420D15 gene
1432980_at		0.474616	0.730357	1.00895	2.30282	6.91274	7.19212	9.38991	9.35912	0.559308	0.512294	2.3433	2.72099	1.36805	1.24504	1.84901	0.877403	0.638543	0.474616	0.675901	5730420F10Rik	70521	RIKEN cDNA 5730420F10 gene
1454420_at		1.32692	0.632231	1.48084	13.8052	10.0369	4.39745	93.1364	8.94526	0.462392	1.74561	2.5844	0.765965	2.17189	2.61029	5.68117	1.41719	0.670584	1.32692	0.222478	5730420F10Rik	70521	RIKEN cDNA 5730420F10 gene
1444601_at		1.19684	0.887062	1.20313	111.291	235.85	99.7923	412.667	27.8707	0.885463	0.840785	1.45916	0.810798	1.37155	0.884256	1.00086	1.79604	1.09264	1.19684	0.924795	5730422E09Rik	433966	RIKEN cDNA 5730422E09 gene
1431514_at		0.707809	1.02093	1.49348	18.2567	74.6532	84.1368	132.092	60.0171	0.917825	0.801207	0.634164	0.81866	0.896328	0.890504	2.24485	1.46458	0.866452	0.707809	0.851815	5730453C05Rik	70563	RIKEN cDNA 5730453C05 gene
1453735_at		0.546019	0.714902	0.726989	88.3832	175.08	136.463	106.603	218.129	1.03212	0.786757	0.828462	1.13802	0.642754	0.727525	0.663044	0.735533	0.915547	0.546019	0.700805	5730455P16Rik	70591	RIKEN cDNA 5730455P16 gene
1456419_at		0.727674	0.734605	0.769689	850.543	537.182	535.239	577.858	469.716	0.736459	0.974416	0.945183	0.846137	0.886926	0.873869	0.69451	0.798693	0.837784	0.727674	0.995114	5730455P16Rik	70591	RIKEN cDNA 5730455P16 gene
1430678_at		0.396328	0.760493	1.41315	7.05083	22.2247	12.1968	36.8943	29.7331	1.03368	1.38756	1.35657	0.773599	1.06488	1.69227	0.275185	1.61672	0.921535	0.396328	1.71518	5730457N03Rik	70593	RIKEN cDNA 5730457N03 gene
1431910_at		1.15939	0.66777	0.766435	49.0155	89.5536	26.5955	39.8808	57.8712	0.405876	2.95493	3.35249	0.648225	0.499353	1.64353	0.819639	1.17444	1.95952	1.15939	0.266984	5730460C07Rik	70594	RIKEN cDNA 5730460C07 gene
1433049_at		1.08236	0.444435	4.23257	3.68337	21.5049	25.1501	29.5294	21.0144	1.26979	0.882444	3.3848	0.740252	0.472237	2.15704	5.91225	0.434848	0.665114	1.08236	1.60454	5730478J17Rik	70580	RIKEN cDNA 5730478J17 gene
1430665_at		1.91576	1.1313	0.907477	26.1772	23.0031	218.091	176.34	92.728	1.03625	1.57942	0.415217	1.06568	1.1634	1.38394	1.72054	1.56982	1.20117	1.91576	1.15678	5730480H06Rik///Pacrgl	66768///70592	RIKEN cDNA 5730480H06 gene///PARK2 co-regulated-like
1432886_at		0.97026	0.784193	0.603642	45.122	53.0618	59.0561	71.5996	29.0718	0.353994	1.06293	1.31716	2.32278	0.941065	0.962034	2.0343	0.440742	0.760262	0.97026	0.491331	5730488B01Rik	70602	RIKEN cDNA 5730488B01 gene
1453210_at		0.839668	0.959655	0.724921	131.654	85.3963	21.4632	66.2427	31.7973	0.76337	0.868143	1.19684	1.0555	0.973008	1.06574	0.998833	1.33218	0.840673	0.839668	0.484327	5730507C01Rik	236366	RIKEN cDNA 5730507C01 gene
1429678_at		1.5387	1.1689	0.982945	58.1551	501.16	435.882	1263.63	1247.44	0.62717	1.17774	1.59938	4.72645	1.28285	1.38831	1.63468	1.29325	1.17272	1.5387	1.0395	5730508B09Rik	70617	RIKEN cDNA 5730508B09 gene
1447100_s_at		0.853752	0.937537	1.35447	44.6163	447.279	390.957	1011.59	1561.3	0.579745	1.23956	1.09144	5.69799	1.12665	0.99028	1.89699	0.830013	0.768824	0.853752	0.976796	5730508B09Rik	70617	RIKEN cDNA 5730508B09 gene
1432237_at		0.616971	1.40347	1.1668	22.049	89.5427	14.4418	40.6726	49.0694	1.04669	1.71439	2.07078	1.32499	1.15719	0.545994	0.628785	1.20605	1.33148	0.616971	0.761431	5730522E02Rik	70626	RIKEN cDNA 5730522E02 gene
1433115_at		0.974158	0.871753	0.65959	12.3876	20.5494	12.5085	3.92587	12.4551	1.55051	1.05389	5.9529	0.838698	0.987472	1.22586	0.968686	0.834389	1.05811	0.974158	0.434553	5730552O08Rik	70644	RIKEN cDNA 5730552O08 gene
1450559_at		1.18055	1.0625	1.03169	48.5646	156.105	48.6681	217.283	33.4581	1.02005	1.14503	1.78235	0.605578	1.05336	1.00889	1.29005	1.3587	0.777945	1.18055	1.04669	5730559C18Rik	67313	RIKEN cDNA 5730559C18 gene
1436345_at		1.60215	1.10335	1.50359	13.0236	89.7438	96.7208	45.0086	182.443	0.854617	0.923017	3.66378	0.512096	2.10178	0.713211	5.48441	1.21283	1.09026	1.60215	1.5044	5730559C18Rik	67313	RIKEN cDNA 5730559C18 gene
1432587_at		0.332074	0.709407	0.169682	9.96386	6.74179	61.8244	7.07662	18.3024	1.49194	2.70967	2.87604	0.377187	1.31617	1.53036	1.20195	1.15072	0.545628	0.332074	0.982479	5730596P11Rik	77012	RIKEN cDNA 5730596P11 gene
1453073_at		1.2285	4.2879	0.20096	9.89073	5.74441	9.40821	9.6845	45.0771	0.230922	0.626538	2.08638	1.36651	0.576637	5.96329	1.3496	3.11866	0.945951	1.2285	1.36023	5830403F22Rik	74743	RIKEN cDNA 5830403F22 gene
1438536_at		0.72954	0.877102	1.10731	80.8787	87.8096	34.6265	119.81	77.4363	1.01841	0.596409	3.14274	1.01027	1.00047	1.26452	1.1847	1.17079	1.00993	0.72954	0.892373	5830411N06Rik	244234	RIKEN cDNA 5830411N06 gene
1454520_at		1.01523	1.56908	0.354922	8.63997	48.6414	18.2515	52.4847	14.489	1.20352	0.763333	1.79335	0.630802	0.927573	1.14744	0.672156	1.28503	0.7409	1.01523	0.730858	5830415B17Rik	76012	RIKEN cDNA 5830415B17 gene
1432730_at		0.691171	0.948077	1.20386	9.73029	92.4683	12.0177	74.11	52.5811	1.03689	0.308551	1.74349	1.96456	1.29306	0.897083	1.18804	1.04238	0.952127	0.691171	0.888856	5830415G21Rik	76009	RIKEN cDNA 5830415G21 gene
1431286_at		0.633192	0.718869	0.280005	3.92951	8.49841	4.5979	6.30414	3.97951	1.12864	1.34586	1.70656	1.45502	1.83367	2.72642	1.62595	2.33866	0.609919	0.633192	1.00819	5830416I19Rik	74757	RIKEN cDNA 5830416I19 gene
1431314_a_at		1.11337	1.07748	0.997571	20.5749	79.5412	39.5621	149.589	71.1862	1.12869	1.8307	1.61317	0.868462	1.51919	1.25412	1.40745	0.921059	1.1255	1.11337	1.16032	5830417I10Rik///Gon4l	76022///100302730	gon-4-like pseudogene///gon-4-like (C.elegans)
1430680_a_at		0.86198	0.98591	1.14566	258.428	365.245	329.727	549.204	352.272	1.39243	0.956793	0.858083	1.34571	1.11203	0.621106	0.818595	1.04286	0.820317	0.86198	0.591764	5830417I10Rik///Gon4l	76022///100302730	gon-4-like pseudogene///gon-4-like (C.elegans)
1454320_at		1.51872	1.75509	1.29989	46.9182	49.3429	56.4929	103.707	33.8476	1.11294	1.64544	1.92945	0.510338	1.69776	0.540997	1.45039	0.963562	1.04876	1.51872	0.47551	5830420C07Rik	77599	RIKEN cDNA 5830420C07 gene
1432654_at		0.78637	0.464995	0.939143	3.59346	22.8119	12.4747	20.9491	20.4447	0.575568	1.12818	2.10258	0.473662	0.774791	0.960506	0.686766	1.05931	0.718512	0.78637	0.900521	5830426C09Rik	78827	RIKEN cDNA 5830426C09 gene
1440266_at		2.46247	1.96537	1.32422	37.0009	50.4096	37.2268	269.874	9.14378	0.613476	1.34232	1.13506	1.27569	1.19946	1.60468	3.76372	1.24288	0.541446	2.46247	1.10079	5830428M24Rik	76062	RIKEN cDNA 5830428M24 gene
1432697_at		0.954607	1.10341	1.31894	3.9568	7.0126	10.9641	15.0617	4.49831	1.01747	0.436931	0.885377	0.805185	0.303549	3.47847	1.4012	1.17611	0.683185	0.954607	0.882113	5830431M20Rik	76063	RIKEN cDNA 5830431M20 gene
1430799_at		0.602396	2.05495	1.06265	3.83392	13.5941	4.09972	98.0411	29.7862	0.811685	1.02282	1.78353	0.625202	1.87089	1.13764	1.40737	1.04202	0.229358	0.602396	1.18308	5830432E09Rik	67765	RIKEN cDNA 5830432E09 gene
1433346_at		1.98468	1.29592	0.739397	7.45821	13.5739	9.35047	13.2876	21.0917	1.19014	2.65219	1.02787	2.58909	1.09723	1.1975	1.80347	1.0295	1.22688	1.98468	0.979913	5830432F11Rik	76029	RIKEN cDNA 5830432F11 gene
1432728_at		0.816982	2.65406	0.389075	30.5075	81.8146	8.52389	100.782	29.677	0.869302	1.58395	2.2567	0.449571	1.99998	2.73166	1.09241	2.07286	0.878594	0.816982	0.664568	5830433D23Rik	76048	RIKEN cDNA 5830433D23 gene
1454461_at		0.584341	1.23142	0.456807	16.0223	117.865	42.5072	37.8419	55.0696	0.760477	1.65098	2.41572	0.932512	1.70715	0.575714	1.48086	0.696502	0.84352	0.584341	0.673723	5830433M15Rik	76047	RIKEN cDNA 5830433M15 gene
1433037_at		1.01741	1.84602	0.524695	19.5415	79.4859	9.25065	66.3182	13.8411	1.1184	1.56413	3.59301	1.64706	11.5508	2.06536	2.17996	2.25271	0.93547	1.01741	0.932233	5830434F19Rik	76034	RIKEN cDNA 5830434F19 gene
1433078_at		0.799571	1.0027	0.826826	8.6931	34.4901	39.3663	59.2557	24.9061	0.669767	0.620018	0.965948	0.392592	0.944755	1.77216	0.797841	3.56594	1.40458	0.799571	1.06427	5830435N06Rik	76033	RIKEN cDNA 5830435N06 gene
1432732_at		0.815942	0.816202	1.12539	26.8442	113.555	53.6653	124.465	48.7146	0.834691	1.43286	1.17311	0.787752	1.1945	1.09919	0.81768	1.2024	0.916038	0.815942	0.943613	5830437K03Rik	76068	RIKEN cDNA 5830437K03 gene
1433105_at		0.814895	1.43997	1.18476	30.3843	140.486	9.93641	48.7569	25.4968	0.544445	1.14937	3.97395	0.692912	0.993277	1.54386	2.6129	1.72175	0.645032	0.814895	0.51361	5830438M01Rik	76032	RIKEN cDNA 5830438M01 gene
1433278_at		0.576914	1.97232	1.05384	20.4124	14.9534	15.163	113.572	12.0712	0.541109	1.44135	1.96219	0.506576	0.75052	2.59559	4.21772	0.958413	0.457887	0.576914	0.813873	5830440H09Rik	76050	RIKEN cDNA 5830440H09 gene
1433223_at		1.01706	2.81639	3.3481	7.75247	10.0788	27.8193	16.0542	33.3209	1.28255	0.982065	9.58706	2.18333	1.0083	0.515559	3.38376	0.407974	0.74764	1.01706	5.60248	5830442K09Rik	76059	RIKEN cDNA 5830442K09 gene
1433224_at		0.677719	1.44886	1.45406	39.327	20.0906	40.8818	32.6893	31.9681	1.00295	1.2734	1.18988	0.439491	1.20317	1.63054	1.13672	1.08886	0.845255	0.677719	1.33298	5830442K09Rik	76059	RIKEN cDNA 5830442K09 gene
1439512_at		0.349368	1.05982	0.235405	11.3456	27.2076	59.4597	66.4136	13.0893	1.10205	0.860979	5.22643	0.297942	0.912227	4.98576	1.54913	1.03967	1.36824	0.349368	1.00206	5830444B04Rik	641454	RIKEN cDNA 5830444B04 gene
1433376_at		0.689034	1.24055	1.55136	27.9725	141.288	26.2389	306.707	65.3521	0.767185	1.02421	1.75147	0.639222	1.25841	1.39278	1.31518	1.17877	0.684978	0.689034	0.557614	5830445D09Rik	76052	RIKEN cDNA 5830445D09 gene
1442415_at		0.837017	1.04407	1.03153	405.618	163.812	127.696	150.31	149.991	1.09304	0.874859	0.868226	0.797495	1.18882	1.00249	0.677069	0.650963	1.29557	0.837017	0.92546	5830454E08Rik	76100	RIKEN cDNA 5830454E08 gene
1433168_x_at		1.22205	0.303536	2.4026	3.24751	3.91351	24.1109	10.4278	4.97277	2.92528	1.06597	2.16147	0.335994	0.688176	0.747517	2.80204	2.43061	1.52121	1.22205	1.55397	5830456J23Rik	76105	RIKEN cDNA 5830456J23 gene
1433298_at		1.25235	0.487373	0.758116	34.7995	10.8384	17.6896	2.56441	32.1157	5.20779	3.40835	3.27048	0.542584	1.5341	1.63593	0.491333	0.667646	0.549462	1.25235	0.532745	5830461L22Rik	76101	RIKEN cDNA 5830461L22 gene
1454429_at		0.661282	0.974826	0.768825	37.1159	138.934	29.7438	51.6631	66.6443	1.558	0.999924	2.09873	1.05298	1.38837	1.37299	1.39042	1.0228	0.899138	0.661282	1.08626	5830462O15Rik	76110	RIKEN cDNA 5830462O15 gene
1432588_at		2.18404	0.885872	2.90707	3.51596	3.95899	10.9622	44.983	15.2079	0.433641	0.7568	2.95445	0.91987	0.978141	1.26641	1.99646	2.15524	1.65202	2.18404	0.735426	5830468K08Rik	76096	RIKEN cDNA 5830468K08 gene
1442510_at		0.511135	0.584822	0.452817	17.4517	40.4851	10.9077	14.6256	17.3906	0.271547	2.97039	2.17615	1.51175	1.34742	6.05116	1.26445	0.744918	0.693125	0.511135	0.648955	5830473C10Rik	622307	RIKEN cDNA 5830473C10 gene
1454482_at		0.75909	0.973589	2.09199	11.3459	5.78713	11.7478	33.5498	9.95279	0.516401	1.45159	2.49989	1.197	0.65515	0.526859	2.84337	0.846025	0.884683	0.75909	0.605708	5830474E16Rik	76094	RIKEN cDNA 5830474E16 gene
1431439_at		0.297708	1.04705	1.40074	7.36068	20.0911	2.77098	19.5942	35.608	0.6495	0.845479	0.667649	0.339096	2.52058	1.61422	0.68413	0.935785	1.1248	0.297708	0.876977	5830487J09Rik	76118	RIKEN cDNA 5830487J09 gene
1432625_at		1.00313	1.06062	1.38221	35.1607	5.84701	24.327	115.705	60.2774	0.910675	1.52549	1.37548	0.678031	1.07836	1.16117	2.0766	3.16531	1.19902	1.00313	1.22962	5830487K18Rik	76125	RIKEN cDNA 5830487K18 gene
1433121_at		0.655689	0.829273	0.585248	12.4654	41.6093	9.94702	22.2892	19.2679	1.17759	0.640592	2.74604	0.868525	0.883838	0.810812	1.0442	1.3013	0.470903	0.655689	0.318001	5830490A04Rik	76126	RIKEN cDNA 5830490A04 gene
1432641_at		1.43924	0.856781	1.36413	10.4017	41.2742	10.0296	24.4431	15.9138	1.32012	1.05613	0.328715	1.5365	1.53062	0.956972	0.855713	1.23024	0.570297	1.43924	0.157428	5830490A12Rik	76111	RIKEN cDNA 5830490A12 gene
1454425_at		0.445762	0.604835	1.63654	13.3799	5.96737	10.7532	13.2236	8.25104	2.07994	0.694107	2.07721	2.25698	2.7044	1.67421	3.47943	0.697397	1.42257	0.445762	0.816108	5830495A06Rik	76128	RIKEN cDNA 5830495A06 gene
1441338_at		0.994568	0.871588	1.09189	469.374	140.76	756.335	62.4743	64.1358	1.71465	0.863739	1.35024	0.799285	1.21072	0.888586	1.19363	1.04802	1.08092	0.994568	0.830614	5930412G12Rik	319616	RIKEN cDNA 5930412G12 gene
1444013_at		1.06837	1.18976	1.04842	132.182	76.8221	44.2774	42.9451	30.0828	0.781623	1.29325	0.945528	0.832469	0.968729	0.843935	1.21622	0.908577	0.885714	1.06837	0.83067	5930412G12Rik	319616	RIKEN cDNA 5930412G12 gene
1433085_at		1.0797	1.53878	1.29173	30.9306	41.3401	25.0976	30.9921	29.2153	0.893958	1.40635	1.59472	4.9818	0.911279	0.784008	2.13245	1.48445	1.02814	1.0797	0.790593	5930427J20Rik	77112	RIKEN cDNA 5930427J20 gene
1441048_at		0.448924	1.12706	0.750484	5.72498	31.3066	5.43808	10.203	9.65695	2.26506	3.33569	1.14565	2.00776	1.21987	0.516256	6.1586	2.10233	1.18375	0.448924	0.932283	5930430L01Rik	319982	RIKEN cDNA 5930430L01 gene
1445558_at		0.749331	1.07094	0.763835	15.8347	5.5979	24.4047	17.9024	23.9365	2.19507	0.614064	2.37023	2.23415	1.2661	0.826002	0.991404	2.50006	0.947925	0.749331	1.24301	5930430L01Rik	319982	RIKEN cDNA 5930430L01 gene
1433202_at		0.608031	0.892763	0.653187	54.1603	77.3201	26.4965	81.1822	68.5904	0.816567	1.24399	0.301374	0.471641	1.12132	1.0125	1.00675	1.14853	0.57812	0.608031	1.45673	6030400A10Rik	77069	RIKEN cDNA 6030400A10 gene
1443994_at		1.01062	0.955473	1.21317	75.0961	32.6258	54.4616	10.9451	16.5821	0.579699	0.381579	3.59146	6.53557	0.956064	0.332778	13.589	1.64854	1.94995	1.01062	0.667925	6030407O03Rik	109198	RIKEN cDNA 6030407O03 gene
1439001_at		0.72873	1.14666	0.555323	8.87055	6.43902	11.4401	9.59233	6.66389	0.715395	0.712062	2.25879	0.297411	1.28396	1.53541	1.43014	1.79543	0.969719	0.72873	0.9928	6030419C18Rik	319477	RIKEN cDNA 6030419C18 gene
1431495_at		0.795117	1.86979	1.34983	4.13387	60.2748	24.1374	46.5623	17.0426	0.877025	0.736576	4.12433	0.514913	3.2389	0.390293	0.264354	0.621112	0.167895	0.795117	0.88888	6030440G07Rik	77878	RIKEN cDNA 6030440G07 gene
1454332_at		1.71154	1.41124	1.38437	11.2478	21.4374	7.10174	8.76742	4.70759	0.472542	1.27835	4.2977	0.504238	1.13586	0.479516	1.19043	1.43454	1.23393	1.71154	1.95378	6030442H21Rik	77070	RIKEN cDNA 6030442H21 gene
1432866_at		0.654157	1.26014	1.88312	4.55992	6.02372	4.03774	4.67162	15.8164	1.70702	0.3114	3.48639	3.49085	1.08828	1.86315	0.73839	1.33842	1.48525	0.654157	0.336669	6030442K20Rik	77876	RIKEN cDNA 6030442K20 gene
1441419_at		0.798541	1.85948	0.927665	64.9971	46.9934	12.5542	39.2123	14.9721	0.380018	0.856213	1.22958	0.918249	0.914984	1.52131	0.852511	1.31991	0.957005	0.798541	0.544377	6030443J06Rik	320719	RIKEN cDNA 6030443J06 gene
1454578_at		0.485961	1.12885	0.974897	15.4251	20.4457	12.0552	9.69871	4.48149	0.427138	0.761463	5.16951	0.864049	0.647744	2.45137	1.63915	0.994277	1.95648	0.485961	6.07384	6030458A19Rik	77719	RIKEN cDNA 6030458A19 gene
1428013_at		1.13498	1.16033	0.913415	19.5343	84.9963	95.4076	71.9217	10.5658	1.41223	1.91304	2.42185	0.344765	4.5324	1.03789	1.36061	0.678412	0.484091	1.13498	1.82112	6030458C11Rik	77877	RIKEN cDNA 6030458C11 gene
1433860_at		1.01665	1.036	0.943356	792.764	1386.37	600.665	859.156	739.72	0.77552	0.886387	0.791154	1.1087	1.03725	1.18085	0.777107	1.02476	0.987178	1.01665	0.857834	6030458C11Rik	77877	RIKEN cDNA 6030458C11 gene
1457987_at		3.38124	0.914415	0.890161	5.97104	11.6952	9.19367	40.5139	23.4389	0.345506	0.341797	0.663904	1.84984	1.03685	1.70643	3.70262	1.15657	0.597555	3.38124	1.6285	6030458C11Rik	77877	RIKEN cDNA 6030458C11 gene
1432570_at		0.698932	1.00991	0.515728	9.21318	11.2696	7.56659	30.3666	86.5468	0.466824	4.12541	1.37719	1.20805	0.816138	0.428005	2.71918	0.715556	0.618204	0.698932	0.707065	6030458E02Rik	77881	RIKEN cDNA 6030458E02 gene
1454568_at		0.85649	0.486342	0.478328	13.7317	43.6626	24.9064	6.65349	11.0222	4.14158	1.0287	1.62967	0.271296	0.833993	1.38484	0.530158	1.08957	0.591951	0.85649	0.722963	6030460B20Rik	77724	RIKEN cDNA 6030460B20 gene
1431194_at		0.71584	0.973322	1.37866	6.3274	20.9161	10.807	68.7064	9.36011	0.949199	0.991393	1.09248	0.504817	0.810904	1.34598	0.776213	0.602774	0.996697	0.71584	0.712906	6030468B19Rik	77727	RIKEN cDNA 6030468B19 gene
1430943_at		0.621693	0.555782	0.806866	25.1773	25.4846	8.38039	10.3169	8.19744	0.244753	0.962897	10.9744	0.908061	0.84756	0.534147	1.5929	3.22059	0.927288	0.621693	0.692251	6030498E09Rik	77883	RIKEN cDNA 6030498E09 gene
1460473_at		0.831189	0.576801	1.76042	3.91534	16.9687	31.9872	6.33963	54.3362	0.545557	2.65514	1.57335	0.254394	2.15676	3.40657	2.13872	0.704163	1.41056	0.831189	0.769562	6230400D17Rik	76133	RIKEN cDNA 6230400D17 gene
1433162_at		1.15928	1.28691	0.852173	34.0936	95.9309	57.4685	110.568	48.3887	0.824094	0.523349	1.90746	1.33016	0.893978	0.754036	1.42196	0.726102	0.80538	1.15928	0.639816	6230414M07Rik	76141	RIKEN cDNA 6230414M07 gene
1454458_at		0.338107	1.30394	1.71668	23.9972	45.1045	10.2952	33.1897	34.2163	1.67152	1.2422	1.24646	0.667665	0.583402	1.6746	0.93087	1.22928	1.11503	0.338107	0.762429	6230426I18Rik	76143	RIKEN cDNA 6230426I18 gene
1440534_at		0.656063	0.894074	0.929458	18.0682	4162.09	119.1	21.8404	127.829	2.23112	1.4607	0.569477	0.44996	1.40018	1.29364	1.05189	1.06875	0.974105	0.656063	1.01257	6330403A02Rik	381310	RIKEN cDNA 6330403A02 gene
1426766_at		0.849807	0.813576	0.857841	7554.69	13115.8	19813.2	90.7889	332.901	0.660706	1.0156	0.615777	0.677719	1.19672	1.10363	0.755057	1.22579	0.953601	0.849807	0.757055	6330403K07Rik	103712	RIKEN cDNA 6330403K07 gene
1433225_at		0.448364	0.536535	1.0686	6.4926	12.1909	25.1965	62.0491	18.7003	0.113959	0.338364	2.27457	1.50174	2.01785	2.03741	3.17214	1.04223	1.15909	0.448364	0.868852	6330403N20Rik	70735	RIKEN cDNA 6330403N20 gene
1431374_at		1.65375	1.70528	1.79243	37.6865	96.561	30.3459	1739.19	27.0543	0.835908	1.38206	5.25275	0.401083	3.31866	2.40905	3.59409	1.72976	1.35666	1.65375	1.11887	6330407A03Rik	70720	RIKEN cDNA 6330407A03 gene
1453086_at		1.12875	1.09755	1.1588	75.9118	166.467	119.381	126.465	99.3464	0.853519	1.08023	1.72531	0.993713	0.960063	0.786099	0.921447	1.62477	1.08675	1.12875	0.823585	6330408A02Rik	321008	RIKEN cDNA 6330408A02 gene
1443910_at		0.960441	0.623077	0.53136	13.8308	13.5566	6.26505	47.7371	4.36893	0.44958	1.31119	5.17054	0.384318	0.4413	1.17399	0.868753	1.05745	1.22899	0.960441	1.32815	6330408A02Rik	321008	RIKEN cDNA 6330408A02 gene
1430098_at		0.658292	0.835198	0.87879	124.825	126.364	47.3363	6.13925	29.7011	3.96355	0.86512	0.813339	1.48651	0.973408	0.785645	0.559755	0.887998	0.662261	0.658292	0.926991	6330409D20Rik	70730	RIKEN cDNA 6330409D20 gene
1447773_x_at		0.741943	0.753386	0.812621	765.653	173.06	22.9679	22.1952	82.7275	3.41564	1.20276	0.664271	0.906838	0.70883	0.736676	0.445617	0.913077	0.95736	0.741943	0.49384	6330409D20Rik	70730	RIKEN cDNA 6330409D20 gene
1460150_at		0.777255	0.700034	0.917394	76.1345	53.718	36.6735	35.5145	35.4404	0.839356	1.11507	1.31383	0.758869	0.885805	0.771884	0.910234	0.888353	0.886957	0.777255	0.777866	6330409D20Rik	70730	RIKEN cDNA 6330409D20 gene
1430791_at		0.963688	1.04446	1.17556	84.0964	7.76621	51.9384	5.52044	27.932	0.825332	0.892258	0.860096	1.55047	2.11871	1.51923	2.20037	0.693627	0.925619	0.963688	1.13855	6330415B21Rik	70753	RIKEN cDNA 6330415B21 gene
1444059_at		0.773836	0.660543	0.924303	15.9312	10.2714	11.1375	6.09319	6.41369	1.15364	1.9758	0.73659	0.440129	0.978401	1.4047	1.0154	0.849077	0.848709	0.773836	1.08578	6330415G19Rik	320020	RIKEN cDNA 6330415G19 gene
1426315_a_at		0.847574	1.13864	1.00086	231.648	353.117	297.537	3199.84	1996.67	0.827188	1.31901	1.00241	0.57179	1.23337	1.03589	1.23677	0.926078	0.893031	0.847574	0.83104	6330416G13Rik	230279	RIKEN cDNA 6330416G13 gene
1426316_at		1.88566	1.29329	1.05439	166.192	259.407	220.365	1206.39	1149.59	0.973752	1.13041	1.22455	1.0016	1.14278	0.839004	1.30405	0.986876	0.813949	1.88566	1.84001	6330416G13Rik	230279	RIKEN cDNA 6330416G13 gene
1452015_at		0.752531	1.21902	1.02287	36.1159	85.6857	108.143	97.8081	363.14	1.60053	1.01495	0.990766	0.984851	0.927459	0.989142	0.682971	0.585227	0.87057	0.752531	1.80757	6330416G13Rik	230279	RIKEN cDNA 6330416G13 gene
1454500_at		0.286808	0.481338	0.285468	2.73166	3.26351	3.60791	1.31608	5.91657	1.34742	0.738059	9.76076	2.33072	4.80631	0.490052	0.922609	1.01962	1.24783	0.286808	4.02814	6330419E04Rik	70763	RIKEN cDNA 6330419E04 gene
1433014_at		1.4566	1.08526	1.25507	17.6267	31.1756	9.31208	24.5485	13.8025	0.938759	0.592827	1.07287	0.286883	3.01423	3.89442	0.621314	0.455972	2.19557	1.4566	0.763762	6330436F06Rik	76733	RIKEN cDNA 6330436F06 gene
1433065_at		0.656201	1.96511	1.56047	31.4979	65.603	10.3057	27.8667	10.3507	0.260279	0.429972	1.84598	0.667255	2.71453	0.749641	3.82576	0.681833	1.46831	0.656201	0.395617	6330510M09Rik	76158	RIKEN cDNA 6330510M09 gene
1433008_at		0.328545	1.14067	0.56365	5.4196	20.0179	7.54467	1.66424	5.05951	5.51847	0.841077	3.23034	1.18452	1.06893	2.05711	1.221	6.18346	0.620284	0.328545	1.74502	6330526H18Rik	76174	RIKEN cDNA 6330526H18 gene
1454433_at		0.659858	1.02768	1.19816	19.993	17.0224	37.2275	9.01836	15.52	0.285401	1.07679	0.460933	2.4618	1.51419	0.855183	1.93386	1.63	0.923587	0.659858	2.01785	6330526H18Rik	76174	RIKEN cDNA 6330526H18 gene
1440077_at		0.914365	0.884069	0.653475	18.7213	9.07678	25.7981	26.9724	18.1453	0.573048	1.04131	2.04656	1.14204	0.795261	2.74828	1.18185	0.523165	0.407972	0.914365	1.50164	6330549D23Rik	229613	RIKEN cDNA 6330549D23 gene
1433157_at		1.05072	0.44418	1.39066	66.4856	96.2133	13.0654	27.8588	13.915	1.51412	1.18024	1.04755	0.949212	1.92922	0.618763	1.60296	1.611	2.3527	1.05072	1.79383	6330562C20Rik	76193	RIKEN cDNA 6330562C20 gene
1454337_at		0.698743	1.34044	2.45287	21.7819	43.8716	7.15647	44.4381	25.7001	0.777186	0.434026	8.7768	0.471968	1.57057	2.64371	1.98013	1.226	0.572719	0.698743	0.421421	6330571C24Rik	76188	RIKEN cDNA 6330571C24 gene
1433067_at		0.725763	0.796177	1.93883	18.8083	46.2515	49.1873	69.5358	25.3039	0.331877	2.76697	2.48817	0.186723	2.0511	1.44721	0.99093	2.1085	0.550376	0.725763	0.662855	6330582A15Rik	76878	RIKEN cDNA 6330582A15 gene
1453446_at		0.7756	1.04737	1.37086	422.894	312.093	18.5625	79.9017	11.9014	1.16426	1.45877	0.485588	0.882462	1.29707	1.35187	1.45415	1.0195	0.815359	0.7756	0.722396	6430411K18Rik	76880	RIKEN cDNA 6430411K18 gen
1432857_at		1.15404	0.273001	0.853028	11.3785	33.0447	19.6022	9.00634	16.9211	1.25756	0.643708	4.19111	1.29391	2.80891	2.12556	2.00162	1.70207	0.312472	1.15404	1.16951	6430500D05Rik	76882	RIKEN cDNA 6430500D05 gene
1460088_at		1.08292	2.10039	1.19466	74.7223	47.0314	50.1612	109.941	83.9001	1.01527	1.51265	1.75479	0.684717	1.82576	0.762576	0.885329	1.15195	1.02017	1.08292	0.851931	6430531B16Rik	381933	RIKEN cDNA 6430531B16 gene
1426446_at		0.938597	0.743329	0.91003	846.306	620.285	153.29	853.394	130.123	0.626315	0.650148	0.629451	0.685338	0.867466	0.602006	0.593014	0.737272	1.13773	0.938597	0.554112	6430548M08Rik	234797	RIKEN cDNA 6430548M08 gene
1452082_at		0.715681	0.753259	1.02337	166.961	512.52	56.7302	368.424	29.9435	0.627473	0.740641	1.07208	0.824068	1.06178	0.803794	0.551077	0.782206	0.965142	0.715681	0.893592	6430548M08Rik	234797	RIKEN cDNA 6430548M08 gene
1434505_a_at		0.686168	1.11184	0.916796	70.3895	273.953	49.708	20.5455	120.945	0.984519	0.890825	0.398316	1.15862	0.916172	0.980294	1.05374	1.12066	0.830513	0.686168	0.745779	6430548M08Rik	234797	RIKEN cDNA 6430548M08 gene
1435928_at		0.70686	0.87505	0.927324	417.56	1380.21	195.192	489.611	266.318	0.846876	0.965314	0.549143	0.840254	0.828575	0.82024	0.539334	0.977078	0.99046	0.70686	0.710209	6430548M08Rik	234797	RIKEN cDNA 6430548M08 gene
1456982_at		0.940576	0.899318	1.78607	39.1596	105.284	63.3891	123.374	57.2188	0.743257	0.840566	0.505389	1.32837	1.74045	1.3861	2.12837	0.819114	0.838024	0.940576	0.815174	6430562O15Rik	320893	RIKEN cDNA 6430562O15 gene
1439669_at		1.10194	0.72693	0.858614	153.348	97.1919	21.159	38.6728	9.31763	0.623338	1.09842	0.826308	0.708482	0.797771	0.495539	0.549324	0.8968	0.717078	1.10194	0.63541	6430571L13Rik	235599	RIKEN cDNA 6430571L13 gene
1443623_a_at		0.99043	1.39415	0.49419	12.4949	17.8906	27.4189	23.1426	9.9759	0.608053	1.32489	1.09723	0.592095	0.73004	0.863061	3.16621	3.50712	0.803816	0.99043	1.01651	6430571L13Rik	235599	RIKEN cDNA 6430571L13 gene
1444091_a_at		0.965256	0.774903	0.616789	74.4386	8.38269	16.4739	7.57677	28.096	1.50599	2.20508	0.426834	0.499902	0.566319	0.730839	0.859835	0.542648	1.13427	0.965256	0.511227	6430571L13Rik	235599	RIKEN cDNA 6430571L13 gene
1458456_x_at		1.07689	0.606116	0.449512	46.8181	57.2485	8.70229	39.4648	20.4022	0.519725	0.798972	1.12223	0.80918	0.957393	0.440451	0.930283	0.809948	1.0377	1.07689	0.59961	6430571L13Rik	235599	RIKEN cDNA 6430571L13 gene
1443902_at		2.171	0.668425	1.0006	22.1054	38.9839	29.1186	23.0436	5.67533	0.390525	0.994021	1.16308	0.301875	0.584149	0.817884	1.88785	0.943882	1.58295	2.171	0.458175	6430573F11Rik	319582	RIKEN cDNA 6430573F11 gene
[truncated: 43,437 more rows]
